# Supplementary material for: Banking or Bankrupting: Strategies for Sustaining the Economic Future of Public Cord Blood Banks
Source: PLoS One. 2015 Dec 1;10(12):e0143440. doi: 10.1371/journal.pone.0143440 (PMC4666404; doi:10.1371/journal.pone.0143440)
Supplement: S2 Table — (XLSX) [file pone.0143440.s002.xlsx]

## Sheet: Feuil1
TABLE S2: CHARACTERISTICS OF CBUs
CBU NUMBER	BMDW REGISTRATION DATE	ETHNIC BACKGROUND PARENT 1	ETHNIC BACKGROUND PARENT 2	VOLUME (ML)	TNC (x 108)	CD34+ (106)	TRANSPLANT CENTER
1	2009-01-12	Caucasian	Non Caucasian	118	14.84	2.67
2	2009-01-12	Caucasian	Caucasian	66	5.29	0.5
3	2009-01-12	Caucasian	Caucasian	114	13.74	3.44
4	2009-01-12	Non Caucasian	Non Caucasian	76.5	8.81	1.37
5	2009-01-12	Non Caucasian	Caucasian	86.5	6.46	0.71
6	2009-01-12	Caucasian	Caucasian	83.5	6.3	1.98
7	2009-01-20	Caucasian	Caucasian	115.5	9.58	2.44
8	2009-01-20	Caucasian	Caucasian	84.5	7.52	1.39
9	2009-01-20	Caucasian	Non Caucasian	104	7.51	0.9
10	2009-01-20	Caucasian	Caucasian	111	5.49	1.371
11	2009-06-03	Non Caucasian	Non Caucasian	63.5	5.49	1.51
12	2009-06-03	Caucasian	Non Caucasian	64	5.71	1.2
13	2009-06-03	Caucasian	Caucasian	85.5	8.59	2.92
14	2009-06-03	Non Caucasian	Non Caucasian	73	5.31	0.822
15	2009-06-03	Caucasian	Caucasian	74.5	5	0.751
16	2009-06-03	Caucasian	Caucasian	74.5	5.84	1.051
17	2009-06-03	Caucasian	Caucasian	69.5	6.17	0.19
18	2009-06-03	Caucasian	Caucasian	181.5	24.71	9.39	INTERNATIONAL
19	2009-06-03	Caucasian	Non Caucasian	85.5	7.2	1.3
20	2009-06-03	Non Caucasian	Non Caucasian	73.5	8.26	1.363
21	2009-06-03	Caucasian	Caucasian	70.5	7.34	1.32
22	2009-06-03	Caucasian	Caucasian	146	7.64	16.55
23	2009-06-03	Non Caucasian	Non Caucasian	111.5	10.46	3.82
24	2009-06-03	Non Caucasian	Non Caucasian	62	5.31	0.64
25	2009-06-03	Caucasian	Caucasian	135.5	10.66	1.61
26	2009-06-03	Caucasian	Caucasian	105	10.4	3.04
27	2009-06-03	Caucasian	Caucasian	79	7.43	3.19
28	2009-06-03	Caucasian	Caucasian	87.5	10.95	4.6
29	2009-06-03	Caucasian	Caucasian	94.5	6.81	1.8
30	2009-06-03	Caucasian	Caucasian	92.5	8.94	1.16
31	2009-06-03	Caucasian	Caucasian	82	5.02	2.06
32	2009-06-03	Caucasian	Caucasian	84.5	7.82	2.11
33	2009-06-03	Caucasian	Caucasian	110.5	10.91	2.73
34	2009-06-03	Non Caucasian	Non Caucasian	112	8.21	4.11
35	2009-06-03	Caucasian	Caucasian	88	8.12	1.66
36	2009-06-03	Caucasian	Caucasian	74	5.44	0.79
37	2009-06-03	Caucasian	Caucasian	120.5	11.86	2.73
38	2009-06-03	Caucasian	Caucasian	79.5	8.87	3.11
39	2009-06-03	Caucasian	Caucasian	100.5	10.82	2.92
40	2009-06-03	Caucasian	Caucasian	101.5	8.74	1.31
41	2009-06-03	Caucasian	Caucasian	93.5	6.01	0.48
42	2009-06-03	Caucasian	Caucasian	67.5	7	2.38
43	2009-06-03	Caucasian	Caucasian	64	8.62	1.34
44	2009-06-03	Non Caucasian	Caucasian	68	6.66	1.13
45	2009-06-03	Non Caucasian	Caucasian	88	7.45	1.91
46	2009-06-03	Caucasian	Caucasian	82.5	8.18	2.58
47	2009-06-03	Caucasian	Caucasian	101	8.54	1.5
48	2009-06-03	Caucasian	Caucasian	98	12.93	3.62
49	2009-06-03	Caucasian	Non Caucasian	73	5.67	0.37
50	2009-06-03	Caucasian	Non Caucasian	82.5	9.47	2.7
51	2009-06-03	Non Caucasian	Caucasian	126	8.12	0.37
52	2009-06-03	Caucasian	Caucasian	118	8.96	1.75
53	2009-06-03	Caucasian	Caucasian	85	7.89	0.83
54	2009-06-03	Non Caucasian	Non Caucasian	75.5	8.11	1.95
55	2009-06-03	Caucasian	Caucasian	88	7.9	1.82
56	2009-06-03	Caucasian	Caucasian	68	6.82	2.18
57	2009-06-03	Caucasian	Caucasian	91.5	8.06	1.53
58	2009-06-03	Caucasian	Caucasian	72.5	5.98	0.78
59	2009-06-03	Caucasian	Non Caucasian	69.5	5.94	0.65
60	2009-06-03	Caucasian	Non Caucasian	79.5	9.08	8.81
61	2009-06-03	Caucasian	Caucasian	66	9.85	5.91
62	2009-06-03	Caucasian	Non Caucasian	97.5	6.52	1.14
63	2009-06-03	Caucasian	Caucasian	86	7.53	0.9
64	2009-06-03	Caucasian	Caucasian	114	12.03	2.11
65	2009-06-03	Caucasian	Caucasian	87.5	5.19	0.44
66	2009-06-03	Caucasian	Caucasian	80.5	6.92	0.59
67	2009-06-03	Caucasian	Caucasian	80	7.05	1.38
68	2009-06-03	Non Caucasian	Non Caucasian	82	9.46	0.8
69	2009-06-03	Caucasian	Caucasian	79	5.2	1.2
70	2009-06-03	Caucasian	Caucasian	92.5	10.04	1.16
71	2009-06-15	Caucasian	Caucasian	115	11.94	1.61
72	2009-06-15	Non Caucasian	Caucasian	70.5	6.71	2.15
73	2009-06-15	Non Caucasian	Non Caucasian	83.5	7.14	1.75
74	2009-06-15	Caucasian	Caucasian	84	9.03	3.25
75	2009-06-15	Caucasian	Caucasian	76	5.47	0.45
76	2009-06-15	Non Caucasian	Caucasian	89	10.43	2.97
77	2009-06-15	Non Caucasian	Non Caucasian	83	9.07	5.62
78	2009-06-15	Caucasian	Caucasian	69.5	6.75	2.36
79	2009-06-15	Caucasian	Caucasian	100	14.25	8.83
80	2009-06-15	Caucasian	Non Caucasian	139.5	12.61	2.52
81	2009-06-15	Caucasian	Caucasian	82	6.73	3.06
82	2009-06-15	Caucasian	Non Caucasian	92	5.31	2.45
83	2009-06-15	Caucasian	Caucasian	63.5	7.54	3.09
84	2009-06-15	Caucasian	Caucasian	75	8.83	3.27
85	2009-06-15	Caucasian	Caucasian	79	6.77	0.44
86	2009-06-15	Caucasian	Caucasian	59.5	6.02	1.84
87	2009-06-15	Non Caucasian	Non Caucasian	76	5.67	4.14
88	2009-06-15	Caucasian	Caucasian	135.5	13.45	3.36
89	2009-06-15	Caucasian	Caucasian	106.5	13.26	5.5
90	2009-06-15	Caucasian	Caucasian	67	5.77	1.3
91	2009-06-15	Caucasian	Non Caucasian	82.5	6.1	1.89
92	2009-06-15	Caucasian	Caucasian	94	11.11	1.94
93	2009-06-15	Caucasian	Non Caucasian	116	13.75	3.78
94	2009-06-15	Caucasian	Non Caucasian	114	6.35	1.9
95	2009-06-15	Non Caucasian	Caucasian	124.5	8.62	3.88
96	2009-06-15	Caucasian	Caucasian	108	11.7	2.28
97	2009-06-15	Caucasian	Caucasian	115	8.56	0.56
98	2009-06-15	Caucasian	Caucasian	73.5	8.23	0.7
99	2009-06-15	Caucasian	Caucasian	86.5	11.52	5.99
100	2009-06-15	Caucasian	Caucasian	76.5	6.4	0.98
101	2009-06-15	Caucasian	Caucasian	75	7.49	1.5
102	2009-06-15	Caucasian	Caucasian	95	12.84	3.98
103	2009-06-15	Caucasian	Caucasian	97.5	8.41	1.09
104	2009-06-15	Caucasian	Caucasian	109.5	5.42	1.79
105	2009-06-15	Caucasian	Caucasian	110	12.2	2.75
106	2009-06-19	Caucasian	Non Caucasian	66.5	5.27	1.19
107	2009-06-19	Non Caucasian	Caucasian	96	8.21	1.6
108	2009-06-19	Caucasian	Caucasian	105	9.38	2.252
109	2009-06-19	Non Caucasian	Non Caucasian	90	6.86	1.61
110	2009-06-19	Caucasian	Caucasian	65.5	6.12	0.795
111	2009-06-19	Caucasian	Caucasian	120	14.35	2.22
112	2009-06-19	Caucasian	Caucasian	78.5	8.86	2.61
113	2009-06-19	Caucasian	Caucasian	115	10.03	2.26
114	2009-06-19	Caucasian	Caucasian	71.5	7.01	1.33
115	2009-06-19	Caucasian	Caucasian	105.5	13.09	2.03
116	2009-06-19	Caucasian	Caucasian	82.5	5.12	1.2
117	2009-06-19	Caucasian	Caucasian	93.5	7.83	2.43
118	2009-06-19	Caucasian	Caucasian	100	6.75	1.32
119	2009-06-19	Caucasian	Caucasian	93.5	14.04	2.74
120	2009-06-19	Caucasian	Caucasian	81.5	12.87	2.77
121	2009-06-19	Caucasian	Caucasian	116	9.44	3.73
122	2009-06-19	Non Caucasian	Non Caucasian	90	9.01	1.76
123	2009-06-19	Caucasian	Caucasian	91.5	5.89	1.03
124	2009-06-19	Caucasian	Caucasian	70	6.46	1.23
125	2009-06-19	Caucasian	Caucasian	81.5	5.08	4.42
126	2009-06-19	Caucasian	Caucasian	107.5	5.56	1.34
127	2009-06-19	Caucasian	Caucasian	86	7.77	5.44
128	2009-06-19	Non Caucasian	Caucasian	102	7.64	3.51
129	2009-06-19	Caucasian	Caucasian	80	5.78	0.81
130	2009-06-19	Caucasian	Caucasian	68	6.8	0.88
131	2009-07-24	Caucasian	Caucasian	78.5	7.81	1.95
132	2009-07-24	Caucasian	Caucasian	126.5	9.98	1.25
133	2009-07-24	Caucasian	Caucasian	105.5	11.18	1.79
134	2009-07-24	Non Caucasian	Non Caucasian	73.5	5.21	2.37
135	2009-07-24	Caucasian	Caucasian	75.5	5.29	0.45
136	2009-07-24	Caucasian	Caucasian	98	10.91	3.17
137	2009-07-24	Non Caucasian	Non Caucasian	74	5.44	3.85
138	2009-07-24	Caucasian	Caucasian	79	7.13	2.25
139	2009-07-24	Non Caucasian	Caucasian	109.5	10.99	4.61
140	2009-07-24	Caucasian	Caucasian	137	16.24	3.74
141	2009-07-24	Caucasian	Caucasian	115	15.25	9.91
142	2009-07-24	Caucasian	Caucasian	123.5	11.83	2.96
143	2009-07-24	Caucasian	Caucasian	112.5	13.88	2.15
144	2009-07-24	Caucasian	Caucasian	74	6.69	3.35
145	2009-07-24	Caucasian	Caucasian	85.5	7.48	2.32
146	2009-07-24	Caucasian	Caucasian	94.5	10.12	5.87
147	2009-07-24	Caucasian	Caucasian	90.5	7.98	0.66
148	2009-07-24	Caucasian	Caucasian	114	14.77	3.32
149	2009-07-24	Caucasian	Non Caucasian	101	8.91	2.61
150	2009-07-24	Caucasian	Caucasian	73.5	5.65	1.98
151	2009-07-24	Caucasian	Caucasian	68.5	6.83	3.69
152	2009-07-24	Caucasian	Caucasian	87.5	12.45	8.35
153	2009-07-24	Caucasian	Caucasian	121.5	18.86	11.21
154	2009-07-24	Caucasian	Caucasian	84.5	10.42	3.01
155	2009-07-24	Non Caucasian	Non Caucasian	101.5	10.11	7.07
156	2009-07-24	Caucasian	Caucasian	82.5	8.95	1.67
157	2009-07-24	Caucasian	Caucasian	92.5	5.38	0.6
158	2009-07-24	Caucasian	Non Caucasian	69.5	8.58	3.16
159	2009-07-24	Caucasian	Caucasian	92.5	5.33	2.81
160	2009-07-24	Caucasian	Caucasian	135	13.22	8.98
161	2009-07-24	Non Caucasian	Non Caucasian	123.5	17.69	6.46
162	2009-08-04	Caucasian	Caucasian	132	11.31	8.9
163	2009-08-04	Caucasian	Caucasian	93.5	7.11	3.67
164	2009-08-04	Caucasian	Caucasian	69.5	6.43	2.18
165	2009-08-04	Caucasian	Caucasian	72.5	6.73	1.74
166	2009-08-04	Caucasian	Caucasian	93	8.51	2.13
167	2009-08-04	Caucasian	Caucasian	97	11.2	2.24
168	2009-08-04	Caucasian	Caucasian	104.5	9.4	1.79
169	2009-08-04	Caucasian	Caucasian	88	10.92	4.7
170	2009-08-04	Caucasian	Non Caucasian	81	9	1.93
171	2009-08-04	Caucasian	Caucasian	101.5	6.55	1.44
172	2009-08-04	Caucasian	Non Caucasian	85	7.33	5.89
173	2009-08-05	Caucasian	Caucasian	102.5	8.06	1.85
174	2009-08-05	Caucasian	Caucasian	97.5	5.79	1.47
175	2009-08-05	Caucasian	Caucasian	83	8.67	1.83
176	2009-08-05	Non Caucasian	Caucasian	66	8.69	1.8
177	2009-08-05	Caucasian	Caucasian	105.5	11.37	3.57
178	2009-08-05	Non Caucasian	Non Caucasian	89.5	7.09	1.86
179	2009-08-05	Caucasian	Caucasian	168	9.4	4.06
180	2009-08-05	Caucasian	Caucasian	82.5	9.53	3.95
181	2009-08-05	Non Caucasian	Non Caucasian	85.5	7.38	1.31
182	2009-08-05	Caucasian	Caucasian	82	5.39	0.63
183	2009-08-05	Caucasian	Caucasian	105.5	5.79	3.21
184	2009-08-05	Caucasian	Caucasian	91.5	7.65	1.88
185	2009-08-05	Caucasian	Caucasian	123.5	11.08	4.11
186	2009-08-05	Non Caucasian	Non Caucasian	91	7.05	1.71
187	2009-08-05	Caucasian	Caucasian	76.5	7.43	0.88
188	2009-08-05	Caucasian	Caucasian	71.5	5.71	2.11
189	2009-08-05	Caucasian	Caucasian	92	9.01	1.84
190	2009-08-05	Caucasian	Caucasian	65	5.35	1.42
191	2009-08-05	Caucasian	Caucasian	94	10.65	5.66
192	2009-08-05	Non Caucasian	Non Caucasian	89	8.8	4.4
193	2009-08-12	Caucasian	Caucasian	71.5	5.53	2.92
194	2009-08-12	Caucasian	Caucasian	80.5	7.42	1.38
195	2009-08-12	Caucasian	Caucasian	118.5	6.42	1.72
196	2009-08-12	Caucasian	Caucasian	66.5	6.52	1
197	2009-08-12	Caucasian	Caucasian	124	12.82	3.38
198	2009-08-12	Caucasian	Caucasian	79.5	8.47	2.36
199	2009-08-12	Caucasian	Caucasian	134.5	8.07	2.5
200	2009-08-12	Non Caucasian	Non Caucasian	85.5	6.57	1.77
201	2009-08-12	Caucasian	Caucasian	122.5	7.09	2.68
202	2009-08-12	Caucasian	Caucasian	62.5	5.55	1.5
203	2009-08-12	Caucasian	Caucasian	115	6.87	5
204	2009-08-12		Non Caucasian	97.5	8.66	2.19
205	2009-08-12	Caucasian	Caucasian	102.5	10.44	4.48
206	2009-08-12	Caucasian	Caucasian	92	11.84	3.13
207	2009-08-12	Caucasian	Caucasian	75	7.99	2.04
208	2009-08-12	Caucasian	Caucasian	110.5	8.7	4.9
209	2009-08-12	Caucasian	Caucasian	81	6.69	0.26
210	2009-08-12	Caucasian	Caucasian	90.5	5.45	1.44
211	2009-08-12	Caucasian	Caucasian	84.5	5.34	1.36
212	2009-08-12	Caucasian	Caucasian	82	11.44	7.32
213	2009-08-12	Caucasian	Caucasian	90.5	7.24	2.34
214	2009-08-12	Caucasian	Caucasian	83	8.12	0.74
215	2009-08-14	Caucasian	Non Caucasian	79.5	5.4	0.936
216	2009-08-14	Caucasian	Caucasian	75.5	6.63	0.46
217	2009-08-14	Caucasian	Caucasian	99.5	6.92	0.73
218	2009-08-14	Caucasian	Caucasian	88.5	6.92	1.32
219	2009-08-14	Caucasian	Caucasian	94.5	11.58	1.39
220	2009-08-14	Caucasian	Caucasian	92.5	5.84	1.64
221	2009-08-14	Non Caucasian	Caucasian	84.5	7.88	0.95
222	2009-08-14	Non Caucasian	Non Caucasian	94.5	8.06	1.61
223	2009-08-14	Non Caucasian	Non Caucasian	72.5	5.82	1.08
224	2009-08-14	Caucasian	Caucasian	89.5	5.65	1.3
225	2009-08-14	Caucasian	Caucasian	110	10.78	1.4
226	2009-08-14	Caucasian	Caucasian	94.5	7.26	1.05
227	2009-08-14	Caucasian	Caucasian	103	7.25	1.99
228	2009-08-14	Caucasian	Caucasian	81.5	6.07	0.82
229	2009-08-14	Caucasian	Caucasian	96.5	11.08	3.82
230	2009-08-14	Caucasian	Caucasian	117.5	7.74	1.61
231	2009-08-14	Caucasian	Caucasian	105	10.46	1.99
232	2009-08-14	Caucasian	Caucasian	68	12.86	5.01
233	2009-08-14	Caucasian	Caucasian	73.5	5.8	1.22
234	2009-08-14	Non Caucasian	Non Caucasian	82.5	9.95	2.59
235	2009-08-14	Caucasian	Caucasian	91	6.26	1.57
236	2009-08-14	Caucasian	Caucasian	87	7.04	1.23
237	2009-08-14	Caucasian	Caucasian	69	8.56	0.9
238	2009-08-14	Caucasian	Caucasian	98	6.55	1.44
239	2009-08-14	Caucasian	Caucasian	71	5.94	3.53
240	2009-08-14	Caucasian	Caucasian	100	8.64	1.56
241	2009-08-14	Caucasian	Caucasian	108	8.45	5.75
242	2009-08-14	Caucasian	Caucasian	130	12.11	1.7
243	2009-08-14	Caucasian	Caucasian	101.5	11.17	1.68
244	2009-08-14	Caucasian	Caucasian	77	8.55	2.01
245	2009-08-14	Caucasian	Caucasian	108.5	7.29	2.296
246	2009-08-14	Caucasian	Caucasian	68.5	5.64	1.58
247	2009-08-14	Caucasian	Caucasian	98.5	7.73	2.9
248	2009-08-14	Non Caucasian	Non Caucasian	80.5	10.77	9.52
249	2009-08-14	Caucasian	Caucasian	118.5	7.45	3.27
250	2009-08-14	Caucasian	Caucasian	104.5	7.87	3.28
251	2009-08-14	Non Caucasian	Caucasian	143.5	16.78	5.09
252	2009-08-14	Caucasian	Caucasian	92	9.01	1.71
253	2009-08-14	Caucasian	Non Caucasian	66.5	5.06	1.47
254	2009-08-14	Caucasian	Caucasian	83.5	5.41	1.62
255	2009-08-14	Caucasian	Caucasian	77	5.25	0.37
256	2009-08-18	Caucasian	Caucasian	94.5	6.42	1.74
257	2009-08-18	Caucasian	Caucasian	81	8.91	2.1
258	2009-08-18	Caucasian	Caucasian	91.5	11.74	4.59
259	2009-08-18	Caucasian	Caucasian	78.5	6.15	0.92
260	2009-08-18	Non Caucasian	Non Caucasian	99	6.79	2.04
261	2009-08-18	Caucasian	Non Caucasian	113.5	16.05	5.08	INTERNATIONAL
262	2009-08-18	Non Caucasian	Non Caucasian	116.5	7.73	2.31
263	2009-08-18	Caucasian	Caucasian	87.5	7.65	1.57
264	2009-08-18	Caucasian	Caucasian	127	9.49	1.15
265	2009-08-18	Caucasian	Caucasian	143	9	4.66
266	2009-08-18	Non Caucasian	Non Caucasian	98	7.43	2.4
267	2009-08-18	Caucasian	Non Caucasian	101.5	7.65	1.29
268	2009-08-18	Non Caucasian	Non Caucasian	86.5	5.73	1.25
269	2009-08-18	Non Caucasian	Non Caucasian	97	5.37	1.69
270	2009-08-18	Non Caucasian	Non Caucasian	87	7.53	1.29
271	2009-08-18	Caucasian	Caucasian	74.5	9.47	6.77
272	2009-08-18	Caucasian	Caucasian	99.5	6.84	4.68
273	2009-08-18	Caucasian	Caucasian	77.5	11.34	3.32
274	2009-08-18	Caucasian	Caucasian	88.5	9.37	3.14
275	2009-08-18	Non Caucasian	Non Caucasian	121	8.66	6.52
276	2009-08-24	Non Caucasian	Non Caucasian	94.5	12.06	8.7
277	2009-08-24	Caucasian	Caucasian	98	12.04	2.2
278	2009-08-24	Caucasian	Caucasian	93.5	9.35	4.7
279	2009-08-24	Caucasian	Caucasian	67.5	7.05	0.5
280	2009-08-24	Caucasian	Non Caucasian	149	18.75	4.59
281	2009-08-24	Caucasian	Non Caucasian	84.5	6.66	3.2
282	2009-08-24	Caucasian	Caucasian	101	7.16	4.25
283	2009-08-24	Caucasian	Caucasian	131	8.3	6.3
284	2009-08-24	Caucasian	Caucasian	79	7.79	3.15
285	2009-08-24	Caucasian	Caucasian	84	7.99	2.1
286	2009-08-24	Non Caucasian	Caucasian	91	6.33	1.2
287	2009-08-24	Caucasian	Caucasian	104.5	7.8	2.1
288	2009-08-24	Caucasian	Caucasian	89	9.69	3
289	2009-08-24	Caucasian	Caucasian	89	5.99	1.1
290	2009-08-24	Caucasian	Caucasian	99	8.66	3.7
291	2009-08-24	Non Caucasian	Caucasian	123	10.64	5.88
292	2009-08-24	Caucasian	Non Caucasian	71	8.96	2.75
293	2009-08-24	Caucasian	Caucasian	65.5	9.52	2.86
294	2009-08-28	Caucasian	Caucasian	111.5	10.29	2.23
295	2009-08-28	Caucasian	Caucasian	94.5	10.45	4.8
296	2009-08-28	Caucasian	Caucasian	104	9.11	2.41
297	2009-08-28	Caucasian	Caucasian	86	10.97	10.58
298	2009-08-28	Caucasian	Caucasian	76.5	5.19	1.24
299	2009-08-28	Caucasian	Caucasian	77.5	6.31	2.69
300	2009-08-28	Non Caucasian	Non Caucasian	92	10.05	2.23
301	2009-08-28	Caucasian	Caucasian	116	7.62	4.8
302	2009-08-28	Caucasian	Caucasian	61.5	5.99	1.2
303	2009-08-28	Caucasian	Caucasian	96	8.81	1.7
304	2009-08-28	Caucasian	Non Caucasian	111	5.58	2.2
305	2009-08-28	Caucasian	Caucasian	77	6.12	1.4
306	2009-08-28	Caucasian	Caucasian	68.5	9	2.9
307	2009-08-28	Non Caucasian	Non Caucasian	69	6.89	1.7
308	2009-08-28	Non Caucasian	Non Caucasian	131.5	13.58	4.3
309	2009-08-28	Caucasian	Caucasian	58.5	8.64	3.4
310	2009-08-28	Caucasian	Caucasian	94	9.16	4.9
311	2009-08-28	Caucasian	Caucasian	67.5	5.84	3.1
312	2009-08-28	Caucasian	Caucasian	76.5	8.63	1.14
313	2009-08-28	Non Caucasian	Non Caucasian	140.5	6.47	1
314	2009-08-28	Caucasian	Caucasian	89.5	9.17	1.88
315	2009-08-28	Non Caucasian	Non Caucasian	91.5	8.88	0.74
316	2009-08-28	Caucasian	Caucasian	107	11.53	5.1
317	2009-08-28	Caucasian	Caucasian	106.5	13.98	9.4
318	2009-08-28	Non Caucasian	Non Caucasian	132.5	14.68	3.9
319	2009-08-28	Non Caucasian	Non Caucasian	119	16.79	4.9
320	2009-08-28	Caucasian	Caucasian	110	8.26	4.5
321	2009-08-28	Caucasian	Caucasian	64.5	9.63	6.6
322	2009-08-28	Caucasian	Caucasian	107	6.39	3.78
323	2009-08-28	Non Caucasian	Non Caucasian	69.5	6.57	1.22
324	2009-08-28	Caucasian	Caucasian	96.5	6.39	1.57
325	2009-08-28	Caucasian	Caucasian	123.5	13.02	8.03
326	2009-08-28	Caucasian	Caucasian	116.5	11.64	2.21
327	2009-08-28	Caucasian	Caucasian	74	7.58	3.1
328	2009-09-02	Non Caucasian	Non Caucasian	107.5	6.03	0.4
329	2009-09-02	Non Caucasian	Caucasian	93.5	11.14	5
330	2009-09-02	Caucasian	Caucasian	97.5	7.34	1.7
331	2009-09-02	Caucasian	Caucasian	96.5	7.97	1.8
332	2009-09-02	Caucasian	Caucasian	87	6.97	2.01
333	2009-09-02	Caucasian	Caucasian	68.5	5.97	1.45
334	2009-09-02	Caucasian	Caucasian	110.5	14.88	9.5
335	2009-09-02	Caucasian	Caucasian	103.5	7.2	4.4
336	2009-09-02	Caucasian	Caucasian	124	11.13	6.1
337	2009-09-02	Caucasian	Non Caucasian	89.5	6.4	0.2
338	2009-09-02	Caucasian	Caucasian	202.5	6.38	5.1
339	2009-09-02	Non Caucasian	Caucasian	79	5.43	1.8
340	2009-09-02	Caucasian	Non Caucasian	83	8.1	1.3
341	2009-09-02	Caucasian	Caucasian	101.5	9.82	5.7
342	2009-09-02	Caucasian	Caucasian	101.5	5.67	0.8
343	2009-09-02	Non Caucasian	Non Caucasian	117	12.86	3.1
344	2009-09-02	Caucasian	Caucasian	105	9.15	4.5
345	2009-09-02	Caucasian	Caucasian	115	11.11	1.1
346	2009-09-02	Non Caucasian	Non Caucasian	82.5	8.7	1.8
347	2009-09-02	Caucasian	Caucasian	97	12.05	6.7
348	2009-09-02	Caucasian	Caucasian	78.5	6.53	0.8
349	2009-09-02	Caucasian	Non Caucasian	129	13.89	5	INTERNATIONAL
350	2009-09-02	Caucasian	Caucasian	88	7.03	3.2
351	2009-09-02	Caucasian	Caucasian	68	7.57	1.6
352	2009-09-02	Caucasian	Caucasian	87.5	7.62	2
353	2009-09-02	Caucasian	Caucasian	70.5	6.87	1.8
354	2009-09-02	Caucasian	Caucasian	88	8.62	1.2
355	2009-09-02	Caucasian	Caucasian	123.5	10.42	4.8
356	2009-09-02	Caucasian	Caucasian	113.5	6.91	2.91
357	2009-09-02	Non Caucasian	Non Caucasian	74	7.6	3.71
358	2009-09-02	Caucasian	Caucasian	79	9.21	3.1
359	2009-09-02	Caucasian	Caucasian	143.5	8.41	2.63
360	2009-09-10	Non Caucasian	Non Caucasian	84	7.76	3.4
361	2009-09-10	Caucasian	Caucasian	87.5	8.72	1.6
362	2009-09-10	Non Caucasian	Non Caucasian	87	7.13	0.9
363	2009-09-10	Caucasian	Caucasian	88.5	8.62	1.3
364	2009-09-10	Caucasian	Caucasian	95.5	8.12	1.6
365	2009-09-10	Caucasian	Non Caucasian	90	11.64	1.7
366	2009-09-10	Non Caucasian	Non Caucasian	110.5	11.11	4.5
367	2009-09-10	Caucasian	Caucasian	101	14.94	7.5
368	2009-09-10	Caucasian	Caucasian	59.5	6.62	0.9
369	2009-09-10	Non Caucasian	Non Caucasian	70.5	9.17	4.1
370	2009-09-10	Non Caucasian	Caucasian	142	14.46	14.7
371	2009-09-10	Caucasian	Caucasian	76	8.73	1.4
372	2009-09-10	Caucasian	Caucasian	84	5.88	1.2
373	2009-09-10	Caucasian	Caucasian	125.5	9.9	5.74
374	2009-09-10	Non Caucasian	Non Caucasian	72.5	7.7	5.38
375	2009-09-10	Non Caucasian	Caucasian	91.5	7.78	2.2
376	2009-09-14	Caucasian	Caucasian	100	9.64	1.2
377	2009-09-14	Caucasian	Caucasian	145.5	13.18	2.8
378	2009-09-14	Caucasian	Caucasian	86.5	7.57	4.6
379	2009-09-14	Caucasian	Caucasian	93.5	9.73	2.4
380	2009-09-14	Caucasian	Caucasian	90	12.67	4.4
381	2009-09-14	Caucasian	Caucasian	96	5.39	1.8
382	2009-09-14	Caucasian	Non Caucasian	71.5	6.14	1.6
383	2009-09-14	Caucasian	Non Caucasian	111	12.55	1.2
384	2009-09-14	Non Caucasian	Non Caucasian	101	11.11	2.7
385	2009-09-14	Caucasian	Non Caucasian	78	10.48	4.1
386	2009-09-14	Caucasian	Caucasian	86	5.78	3.4
387	2009-09-14	Caucasian	Caucasian	143.5	12.22	4.5
388	2009-09-14	Caucasian	Caucasian	80.5	11.18	5.2
389	2009-09-14	Caucasian	Caucasian	83	8.32	3.4
390	2009-09-14	Caucasian	Caucasian	139	9.27	4.6
391	2009-09-14	Caucasian	Non Caucasian	94	7.15	1
392	2009-09-14	Caucasian	Caucasian	106	8.36	11.7
393	2009-09-14	Caucasian	Caucasian	85.5	6.59	0.8
394	2009-09-14	Caucasian	Caucasian	84.5	11.61	4.4
395	2009-09-30	Caucasian	Caucasian	70.5	9.67	1.5
396	2009-09-30	Caucasian	Caucasian	88	7.7	1.8
397	2009-09-30	Caucasian	Caucasian	83.5	12.42	3.1
398	2009-09-30	Caucasian	Caucasian	117	11.83	5
399	2009-09-30	Caucasian	Caucasian	142.5	13.97	2.19
400	2009-09-30	Caucasian	Caucasian	115	18.22	3.77
401	2009-09-30	Caucasian	Caucasian	75.5	9.31	2.09
402	2009-09-30	Caucasian	Caucasian	99	14.62	8.9
403	2009-09-30	Caucasian	Caucasian	101.5	10.1	4.6
404	2009-09-30	Caucasian	Non Caucasian	69.5	9.23	3.69
405	2009-09-30	Non Caucasian	Caucasian	95.5	8.91	2.47
406	2009-09-30	Caucasian	Caucasian	76	11.52	6.37
407	2009-09-30	Caucasian	Caucasian	96	10.46	1.79
408	2009-09-30	Caucasian	Caucasian	73	6.49	1
409	2009-09-30	Caucasian	Caucasian	84.5	8.21	1.5
410	2009-09-30	Non Caucasian	Non Caucasian	108	6.76	4.2
411	2009-09-30	Caucasian	Caucasian	111	8.41	1
412	2009-09-30	Caucasian	Caucasian	91.5	6.63	1.8
413	2009-10-07	Non Caucasian	Non Caucasian	100	7.34	4.2
414	2009-10-07	Caucasian	Caucasian	97	6.65	1.4
415	2009-10-07	Caucasian	Caucasian	70	6.62	1.1
416	2009-10-07	Caucasian	Non Caucasian	66.5	5.78	2.2
417	2009-10-07	Caucasian	Caucasian	84	9.2	4.6
418	2009-10-07	Caucasian	Caucasian	92.5	7.33	1.3
419	2009-10-07	Caucasian	Non Caucasian	102	10.69	3.7
420	2009-10-07	Non Caucasian	Non Caucasian	97	6.13	1.9
421	2009-10-07	Caucasian	Caucasian	105	8.08	3.3
422	2009-10-07	Caucasian	Caucasian	75.5	5.69	1.67
423	2009-10-07	Non Caucasian	Non Caucasian	84	9.47	3.56
424	2009-10-07	Non Caucasian	Non Caucasian	91.5	11.02	5.96
425	2009-10-07	Caucasian	Caucasian	105.5	8.82	2.6
426	2009-10-07	Caucasian	Non Caucasian	88.5	7.83	1.1
427	2009-10-07	Caucasian	Caucasian	79	8.26	1
428	2009-10-07	Caucasian	Caucasian	59	6.67	1.8
429	2009-10-07	Caucasian	Caucasian	75.5	9.25	3.9
430	2009-10-07	Caucasian	Caucasian	68.5	7.05	1.6
431	2009-10-07	Caucasian	Caucasian	123	11.93	7.7
432	2009-10-07	Non Caucasian	Caucasian	107	7.26	3.8
433	2009-10-07	Caucasian	Caucasian	75.5	7.13	1.2
434	2009-10-07	Caucasian	Caucasian	69	9.61	6.7
435	2009-10-07	Caucasian	Caucasian	86	5.09	2.5
436	2009-10-07	Caucasian	Caucasian	94.5	11.32	4.6
437	2009-10-07	Caucasian	Caucasian	127.5	7.69	2.31
438	2009-10-07	Caucasian	Caucasian	72.5	7.81	2.07
439	2009-10-07	Caucasian	Caucasian	66.5	6.26	1.74
440	2009-10-07	Caucasian	Caucasian	86	7.44	1.37
441	2009-10-07	Caucasian	Non Caucasian	75	6.65	2.77
442	2009-10-07	Caucasian	Caucasian	69	7.03	1.2
443	2009-10-07	Caucasian	Caucasian	71.5	8.27	1.5
444	2009-10-07	Caucasian	Caucasian	107	11.86	3.2
445	2009-10-07	Non Caucasian	Non Caucasian	76	6.9	2.6
446	2009-10-07	Non Caucasian	Non Caucasian	68.5	8.49	3.3
447	2009-10-07	Caucasian	Caucasian	151.5	15.58	5
448	2009-10-07	Non Caucasian	Non Caucasian	70	9.49	3.4
449	2009-10-21	Caucasian	Non Caucasian	85	7.24	1.4
450	2009-10-21	Caucasian	Non Caucasian	147.5	10.09	5.6
451	2009-10-21	Caucasian	Caucasian	95.5	8.52	5.7
452	2009-10-21	Caucasian	Caucasian	115.5	9.74	1.3
453	2009-10-21	Caucasian	Caucasian	104.5	10.23	3.5
454	2009-10-21	Caucasian	Caucasian	76.5	8.07	2.1
455	2009-10-21	Non Caucasian	Caucasian	116.5	6.7	1.4
456	2009-10-21	Caucasian	Caucasian	86.5	6	3.99
457	2009-10-21	Caucasian	Caucasian	116	6.79	3.69
458	2009-10-21	Caucasian	Caucasian	118.5	10.68	3.73
459	2009-10-21	Caucasian	Caucasian	98.5	9.79	5.91
460	2009-10-21	Non Caucasian	Non Caucasian	98.5	7.8	4.71
461	2009-10-21	Caucasian	Caucasian	70	6.68	2.2
462	2009-10-21	Non Caucasian	Non Caucasian	75	6.69	2.5
463	2009-10-21	Caucasian	Caucasian	65.5	8.03	1.4
464	2009-10-21	Caucasian	Caucasian	121	9.34	0.8
465	2009-10-21	Non Caucasian	Non Caucasian	76.5	8.42	4.4
466	2009-10-21	Caucasian	Caucasian	78	5.11	3.7
467	2009-11-05	Caucasian	Caucasian	97	8.58	1.7
468	2009-11-05	Caucasian	Caucasian	66	6.66	0.7
469	2009-11-05	Non Caucasian	Non Caucasian	105.5	7.39	2.1
470	2009-11-05	Non Caucasian	Caucasian	120	5.5	4.39
471	2009-11-05	Non Caucasian	Non Caucasian	83	10.1	2.21
472	2009-11-05	Caucasian	Caucasian	87.5	6.81	2.51
473	2009-11-05	Caucasian	Caucasian	67.5	8	3.78
474	2009-11-05	Caucasian	Caucasian	113.5	8.21	1.83
475	2009-11-05	Caucasian	Caucasian	111.5	9.07	3.21
476	2009-11-05	Caucasian	Caucasian	88	6.77	1.77
477	2009-11-05	Caucasian	Caucasian	113	10.77	4.91
478	2009-11-05	Caucasian	Caucasian	94	9.65	2.1
479	2009-11-05	Non Caucasian	Non Caucasian	107	10.52	4.81
480	2009-11-05	Caucasian	Caucasian	93	6.79	2
481	2009-11-05	Caucasian	Caucasian	94.5	9.72	1.9
482	2009-11-05	Caucasian	Caucasian	79	9.87	1.76
483	2009-11-05	Caucasian	Caucasian	113	9.42	2.66
484	2009-11-05	Caucasian	Caucasian	98.5	7.22	2.08
485	2009-11-05	Caucasian	Caucasian	121	11.71	4.47
486	2009-11-12	Caucasian	Non Caucasian	61	6.95	1.36
487	2009-11-12	Non Caucasian	Non Caucasian	79.5	5.68	1.25
488	2009-11-12	Caucasian	Caucasian	95	10.5	2.36
489	2009-11-12	Caucasian	Caucasian	145	23.56	9.084
490	2009-11-12	Caucasian	Caucasian	125.5	12.49	2.004
491	2009-11-12	Non Caucasian	Non Caucasian	95.5	11.71	2.283
492	2009-11-12	Caucasian	Caucasian	87	10.12	6.06
493	2009-11-12	Caucasian	Caucasian	77.5	5.79	0.52
494	2009-11-12	Caucasian	Caucasian	91.5	6.93	1.7
495	2009-11-12	Non Caucasian	Non Caucasian	77	6.53	1.83
496	2009-11-12	Caucasian	Caucasian	122.5	8.3	2.39
497	2009-11-12	Caucasian	Caucasian	81	8.96	1.79
498	2009-11-12	Non Caucasian	Non Caucasian	112	5.4	2.4
499	2009-11-12	Caucasian	Caucasian	70	6.41	1.7
500	2009-11-12	Caucasian	Caucasian	106	7.23	1.2
501	2009-11-12	Caucasian	Caucasian	96	9.94	9.5
502	2009-11-12	Caucasian	Caucasian	93.5	9.34	3.5
503	2009-11-12	Caucasian	Caucasian	72	7.62	2.8
504	2009-11-12	Non Caucasian	Non Caucasian	108	9.63	2.3
505	2009-11-12	Caucasian	Caucasian	72.5	5.94	1.2
506	2009-11-12	Caucasian	Caucasian	86.5	13.34	2.2
507	2009-11-12	Caucasian	Caucasian	108.5	11.66	7.1
508	2009-11-12	Non Caucasian	Non Caucasian	75.5	9.74	5.9
509	2009-11-12	Non Caucasian	Caucasian	91.5	7.92	1.5
510	2009-11-12	Caucasian	Caucasian	84.5	7.13	1.2
511	2009-11-12	Non Caucasian	Non Caucasian	78	5.91	3.6
512	2009-11-12	Non Caucasian	Non Caucasian	94.5	9	1.7
513	2009-11-12	Non Caucasian	Caucasian	95	9	0.9
514	2009-11-12	Caucasian	Caucasian	68	7.11	2.5
515	2009-11-12	Caucasian	Caucasian	127	15.14	7.4
516	2009-11-12	Caucasian	Caucasian	115	10.04	1.1
517	2009-11-12	Caucasian	Caucasian	90.5	10.24	2.5
518	2009-11-12	Caucasian	Non Caucasian	80	7.94	4
519	2009-11-12	Non Caucasian	Non Caucasian	170.5	14.92	15.5
520	2009-11-12	Non Caucasian	Non Caucasian	120	10.66	5.95
521	2009-11-12	Caucasian	Caucasian	71.5	7.53	4.52
522	2009-11-12	Caucasian	Caucasian	94.5	12.18	3.3
523	2009-11-17	Caucasian	Caucasian	113.5	6.15	0.73
524	2009-11-26	Caucasian	Caucasian	64.5	8.2	2.17
525	2009-11-26	Caucasian	Caucasian	72.5	7.65	2.42
526	2009-11-26	Caucasian	Caucasian	68.5	5.94	1.2
527	2009-11-26	Non Caucasian	Non Caucasian	73.5	9.01	3.2
528	2009-11-26	Caucasian	Caucasian	102.5	9.39	3.5
529	2009-11-26	Caucasian	Caucasian	83.5	11.22	3.4
530	2009-11-26	Caucasian	Caucasian	80	6.21	1.3
531	2009-11-26	Caucasian	Caucasian	68.5	10.07	4
532	2009-11-26	Non Caucasian	Non Caucasian	137	13.7	15
533	2009-11-26	Caucasian	Caucasian	87	8.09	1.8
534	2009-11-26	Non Caucasian	Non Caucasian	96	7.47	1.5
535	2009-11-26	Caucasian	Caucasian	100.5	11.49	2.4
536	2009-11-26	Caucasian	Caucasian	84	7.7	3
537	2009-11-26	Caucasian	Caucasian	114	9.41	1.4
538	2009-11-26	Caucasian	Caucasian	66.5	14.06	7.7
539	2009-11-26	Caucasian	Caucasian	116.5	9.87	1.7
540	2009-11-26	Caucasian	Caucasian	107.5	8.65	2.3
541	2009-11-26	Caucasian	Caucasian	127	10.78	4.6
542	2009-11-26	Caucasian	Caucasian	74	7.64	1.9
543	2009-11-26	Caucasian	Non Caucasian	75.5	7.08	2.1
544	2009-11-26	Non Caucasian	Non Caucasian	75	8.28	3.5
545	2009-11-26	Caucasian	Caucasian	84	9.43	3.1
546	2009-11-26	Caucasian	Caucasian	102.5	6.15	4.2
547	2009-11-26	Caucasian	Caucasian	73	6.78	2.8
548	2009-11-26	Caucasian	Caucasian	94.5	7.63	1.8
549	2009-11-26	Caucasian	Non Caucasian	74	7.93	3.6
550	2009-11-26	Caucasian	Caucasian	109.5	12.94	5.2
551	2009-11-26	Caucasian	Caucasian	116.5	10.73	2.1
552	2009-11-26	Caucasian	Caucasian	122.5	13.47	6
553	2009-11-26	Caucasian	Non Caucasian	117	22.57	11.1
554	2009-11-26	Caucasian	Caucasian	94.5	10.77	3
555	2009-11-26	Caucasian	Caucasian	66.5	6.65	1.6
556	2009-11-26	Non Caucasian	Caucasian	126	11.78	4.5
557	2009-11-26	Caucasian	Caucasian	80	15.51	8.1
558	2009-12-03	Caucasian	Caucasian	96	11.95	3.04
559	2009-12-03	Caucasian	Caucasian	93	11.5	5.3
560	2009-12-03	Caucasian	Caucasian	90	10.39	3.5
561	2009-12-03	Caucasian	Caucasian	85.5	8.58	1.02
562	2009-12-03	Non Caucasian	Non Caucasian	77	8.45	3.6
563	2009-12-04	Non Caucasian	Non Caucasian	106	7.57	1.98
564	2009-12-04	Caucasian	Caucasian	117.5	13.05	6.45	INTERNATIONAL
565	2009-12-04	Caucasian	Caucasian	102	7.09	1.2
566	2009-12-04	Caucasian	Caucasian	176	16.59	17.3
567	2009-12-04	Caucasian	Caucasian	74	7.39	2.8
568	2009-12-04	Caucasian	Caucasian	90	8.27	1.8
569	2009-12-04	Caucasian	Caucasian	182	17.69	12.2
570	2009-12-04	Caucasian	Caucasian	115.5	10.33	3.2
571	2009-12-04	Caucasian	Caucasian	107.5	11.85	2.3
572	2009-12-04	Caucasian	Caucasian	157.5	10.41	3.9
573	2009-12-04	Caucasian	Caucasian	86.5	10.08	8.4
574	2009-12-17	Caucasian	Caucasian	93	7.8	1.2
575	2009-12-17	Caucasian	Caucasian	82	6.02	2.3
576	2009-12-17	Caucasian	Caucasian	91.5	8.66	3.8
577	2009-12-17	Non Caucasian	Non Caucasian	95.5	7.76	2.7
578	2009-12-17	Caucasian	Caucasian	89	6.34	6.2
579	2009-12-17	Caucasian	Caucasian	97.5	8.01	0.8
580	2009-12-17	Caucasian	Caucasian	78.5	8.52	3.5
581	2009-12-17	Caucasian	Caucasian	84.5	8.25	2.5
582	2009-12-17	Caucasian	Caucasian	73.5	7.51	2
583	2009-12-17	Non Caucasian	Caucasian	68.5	7.9	2.5
584	2009-12-17	Caucasian	Caucasian	80	7.07	1
585	2009-12-17	Caucasian	Caucasian	92	12.06	6.2
586	2009-12-17	Caucasian	Caucasian	78	7.47	2.4
587	2009-12-17	Non Caucasian	Caucasian	84	9.5	1.3
588	2009-12-17	Caucasian	Caucasian	91.5	10.33	3.1
589	2009-12-17	Caucasian	Caucasian	109.5	10.68	3.2
590	2009-12-17	Caucasian	Caucasian	84	5.72	2.2
591	2009-12-17	Non Caucasian	Non Caucasian	123.5	8.91	4.2
592	2009-12-17	Caucasian	Caucasian	62.5	7.63	3.9
593	2009-12-17	Non Caucasian	Non Caucasian	69	6.94	1.6
594	2009-12-17	Caucasian	Non Caucasian	71.5	10.01	2.5
595	2009-12-17	Caucasian	Caucasian	97.5	7.11	1.3
596	2009-12-17	Caucasian	Caucasian	92.5	11.56	9.2
597	2009-12-17	Caucasian	Caucasian	77.5	7.28	3.3
598	2009-12-17	Caucasian	Caucasian	70	7.34	1.5
599	2009-12-17	Caucasian	Caucasian	108	8.58	0.5
600	2009-12-17	Non Caucasian	Caucasian	70.5	6.53	1.1
601	2009-12-17	Caucasian	Caucasian	98	8.23	1.4
602	2009-12-17	Caucasian	Caucasian	109.5	7.98	2.3
603	2009-12-17	Caucasian	Caucasian	83	10.58	2.3
604	2009-12-17	Caucasian	Caucasian	106.5	18.95	7.9	INTERNATIONAL
605	2009-12-17	Caucasian	Caucasian	95.5	8.92	9.8
606	2009-12-17	Caucasian	Non Caucasian	86	8.89	6.2
607	2009-12-17	Non Caucasian	Caucasian	89	8.97	0.81
608	2009-12-17	Caucasian	Non Caucasian	92	13.11	16.87
609	2009-12-17	Caucasian	Caucasian	93	8.36	3.08
610	2009-12-17	Caucasian	Caucasian	94.5	7.1	2.16
611	2009-12-23	Caucasian	Caucasian	97.5	11.19	1.4
612	2009-12-23	Caucasian	Caucasian	76.5	6.79	3.4
613	2009-12-23	Caucasian	Caucasian	75.5	7.44	3.39
614	2009-12-23	Caucasian		87	5.97	1.7
615	2009-12-23	Caucasian	Caucasian	92.5	9.35	2.3
616	2009-12-23	Caucasian	Caucasian	134.5	15.73	5
617	2009-12-23	Caucasian	Non Caucasian	87	11.25	7.8
618	2009-12-23	Non Caucasian	Non Caucasian	90.5	8.32	3.9
619	2009-12-23	Caucasian	Caucasian	85	5.1	2.2
620	2009-12-23	Non Caucasian	Non Caucasian	124.5	6.54	2.4
621	2009-12-23	Caucasian	Caucasian	91	12.84	7.1	INTERNATIONAL
622	2009-12-23	Caucasian	Caucasian	135.5	7.52	3.4
623	2009-12-23	Caucasian	Non Caucasian	156	18.94	6.3
624	2009-12-23	Caucasian	Caucasian	78.5	6.67	1.24
625	2009-12-23	Caucasian	Caucasian	103.5	7.69	2.71
626	2009-12-23	Non Caucasian	Non Caucasian	78	7.79	4.21
627	2009-12-23	Non Caucasian	Non Caucasian	117.5	12.56	4.5
628	2009-12-23	Non Caucasian	Non Caucasian	70	12.78	2.9
629	2009-12-23	Caucasian	Caucasian	79	6.02	1.7
630	2010-01-07	Caucasian	Caucasian	139.5	9.82	5
631	2010-01-07	Non Caucasian	Non Caucasian	107.5	10.17	1.9
632	2010-01-07	Caucasian	Caucasian	78.5	6.52	0.8
633	2010-01-07	Non Caucasian	Non Caucasian	81.5	8.57	3.5
634	2010-01-07	Caucasian	Caucasian	93.5	6.11	1.5
635	2010-01-07	Caucasian	Caucasian	81	11.61	3.2
636	2010-01-07	Caucasian	Caucasian	106.5	6.91	5.1
637	2010-01-07	Caucasian	Caucasian	117.5	8.83	4.8
638	2010-01-07	Caucasian	Caucasian	88	6.21	1.8
639	2010-01-07	Caucasian	Caucasian	99	12.74	2.2
640	2010-01-07	Caucasian	Caucasian	133.5	13.38	3.4
641	2010-01-07	Non Caucasian	Non Caucasian	122	15.05	3.7
642	2010-01-07	Caucasian	Caucasian	111	11.95	6.9
643	2010-01-07	Caucasian	Non Caucasian	100	9.44	1.2
644	2010-01-07	Caucasian	Caucasian	99.5	12.57	4.5
645	2010-01-07	Caucasian	Caucasian	75	6.01	0.9
646	2010-01-07	Caucasian	Caucasian	77	6.66	1.9
647	2010-01-07	Non Caucasian	Non Caucasian	72	6.5	1.2
648	2010-01-07	Caucasian	Caucasian	74.5	6.07	1
649	2010-01-07	Caucasian	Caucasian	92	8.63	1.8
650	2010-01-07	Caucasian	Caucasian	76.5	9.43	7.6	INTERNATIONAL
651	2010-01-07	Caucasian	Caucasian	122.5	5.96	1.7
652	2010-01-07	Caucasian	Caucasian	110.5	10.09	4.2
653	2010-01-07	Non Caucasian	Non Caucasian	90	11.05	10.29
654	2010-01-07	Caucasian	Caucasian	154	16.95	2.27
655	2010-01-07	Non Caucasian	Non Caucasian	139.5	7.44	3.91
656	2010-01-07	Caucasian	Caucasian	134.5	9.25	2.5
657	2010-01-07	Caucasian	Caucasian	95.5	9.36	7	INTERNATIONAL
658	2010-01-07	Caucasian	Non Caucasian	109.5	14.21	5.5
659	2010-01-07	Non Caucasian	Non Caucasian	105	14.79	3.4
660	2010-01-07	Caucasian	Caucasian	93.5	6.04	1.4
661	2010-01-14	Caucasian	Caucasian	88	12.54	4.5
662	2010-01-14	Non Caucasian	Non Caucasian	88.5	9.34	4.2
663	2010-01-14	Non Caucasian	Non Caucasian	124.5	7.72	0.7
664	2010-01-14	Caucasian	Caucasian	90	10.8	2.6
665	2010-01-14	Non Caucasian	Non Caucasian	137.5	9.31	7.2
666	2010-01-14	Caucasian	Non Caucasian	151.5	15.37	10.6
667	2010-01-14	Caucasian	Caucasian	93	7.18	1.6
668	2010-01-14	Caucasian	Caucasian	76.5	8.18	2.5
669	2010-01-14	Non Caucasian	Caucasian	101.5	12.68	3.3
670	2010-01-14	Caucasian	Caucasian	91.5	8.92	1.7
671	2010-01-14	Caucasian	Caucasian	71.5	7.64	1
672	2010-01-14	Caucasian	Caucasian	159.5	9.71	12.8
673	2010-01-14	Caucasian	Caucasian	67.5	6.83	1.5
674	2010-01-14	Non Caucasian	Non Caucasian	77.5	10.29	6.6
675	2010-01-14	Caucasian	Caucasian	109	6.57	4.6
676	2010-01-14	Caucasian	Caucasian	141	15.8	9.3
677	2010-01-14	Caucasian	Caucasian	73	6.94	1.3
678	2010-01-14	Caucasian	Non Caucasian	102	9.02	1.5
679	2010-01-22	Non Caucasian	Non Caucasian	83	6.1	3.9
680	2010-01-22	Caucasian	Caucasian	144.5	14.87	2.5
681	2010-01-22	Non Caucasian	Non Caucasian	96	6.08	2.4
682	2010-01-22	Caucasian	Caucasian	96	9.44	0.9
683	2010-01-22	Caucasian	Caucasian	83	12.21	5.3
684	2010-01-22	Caucasian	Caucasian	89.5	8.11	3
685	2010-01-22	Caucasian	Caucasian	81	6.39	3.8
686	2010-01-22	Caucasian	Non Caucasian	66.5	5.79	7.1
687	2010-01-22	Caucasian	Caucasian	94	7.05	4.6
688	2010-01-22	Caucasian	Caucasian	97	8.07	6.2
689	2010-01-22	Caucasian	Caucasian	70	6.6	0.9
690	2010-01-22	Non Caucasian	Non Caucasian	87	7.27	1
691	2010-01-22	Caucasian	Caucasian	79.5	7.34	4.9
692	2010-01-22	Caucasian	Caucasian	120.5	9.72	4
693	2010-01-22	Caucasian	Non Caucasian	97.5	8.43	3.17
694	2010-01-22	Caucasian	Non Caucasian	88.5	6.96	1.51
695	2010-01-22	Caucasian	Caucasian	96	7.3	1.88
696	2010-01-22	Non Caucasian	Non Caucasian	90	8.13	2.75
697	2010-01-22	Caucasian	Caucasian	90	9.01	3.34
698	2010-01-22	Caucasian	Caucasian	92	9.12	4.6
699	2010-01-22	Caucasian	Caucasian	80.5	6.43	1.6
700	2010-01-22	Caucasian	Caucasian	121	5.96	2.2
701	2010-01-22	Caucasian	Caucasian	111	14.24	8.8
702	2010-01-22	Caucasian	Caucasian	97.5	12.6	3.7
703	2010-01-22	Caucasian	Caucasian	117	8.43	1.5
704	2010-01-22	Caucasian	Caucasian	76	6.54	1.62
705	2010-01-22	Caucasian	Caucasian	78.5	5.94	2.4
706	2010-01-22	Caucasian	Caucasian	63	7.39	1.3
707	2010-01-22	Non Caucasian	Caucasian	77	6.88	1.54
708	2010-01-22	Caucasian	Caucasian	84.5	10.07	3.61
709	2010-01-22	Caucasian	Caucasian	71	6.92	2.57
710	2010-01-22	Caucasian	Caucasian	109	6.82	7.29
711	2010-01-22	Caucasian	Caucasian	130	7.29	5.06
712	2010-01-22	Caucasian	Caucasian	100.5	6.19	2.16
713	2010-01-22	Non Caucasian	Caucasian	138	11.67	1.32
714	2010-02-01	Caucasian	Caucasian	93.5	7.64	3.66
715	2010-02-01	Caucasian	Non Caucasian	113.5	7.29	2
716	2010-02-01	Caucasian	Caucasian	77.5	5.66	1.7
717	2010-02-01	Caucasian	Caucasian	64.5	5.83	2.8
718	2010-02-01	Caucasian	Caucasian	100	12.46	6.1
719	2010-02-01	Caucasian	Caucasian	105.5	7.54	8.6
720	2010-02-01	Caucasian	Caucasian	103	11.16	3.5
721	2010-02-01	Caucasian	Non Caucasian	81.5	6.73	1.4
722	2010-02-01	Caucasian	Caucasian	107.5	11.8	3.07
723	2010-02-01	Caucasian	Caucasian	86.5	7.54	1.44
724	2010-02-01	Caucasian	Non Caucasian	91	7.35	4.91
725	2010-02-01	Caucasian	Caucasian	130	10.76	7.08
726	2010-02-01	Caucasian	Caucasian	104	5.51	2.32
727	2010-02-01	Caucasian	Caucasian	99	7.34	1.05
728	2010-02-01	Caucasian	Caucasian	105	11.51	4.3
729	2010-02-01	Caucasian	Caucasian	92	6.47	0.8
730	2010-02-01	Non Caucasian	Non Caucasian	82.5	6.06	1.29
731	2010-02-01	Caucasian	Caucasian	81	6.24	1.01
732	2010-02-01	Non Caucasian	Non Caucasian	99	10.45	2.08
733	2010-02-01	Non Caucasian	Non Caucasian	116.5	7.36	1.51
734	2010-02-04	Non Caucasian	Non Caucasian	86	7.84	2.59
735	2010-02-04	Non Caucasian	Non Caucasian	89.5	7.9	1.97
736	2010-02-04	Caucasian	Caucasian	84.5	5.66	5.31
737	2010-02-04	Non Caucasian	Non Caucasian	81	7.62	8.16
738	2010-02-04	Caucasian	Caucasian	90.5	6.87	0.6
739	2010-02-04	Caucasian	Caucasian	92.5	7.97	1.8
740	2010-02-04	Non Caucasian	Caucasian	86.5	7.13	4.4
741	2010-02-04	Caucasian	Caucasian	109	8.53	2.9
742	2010-02-04	Caucasian	Caucasian	79	6.6	3.9
743	2010-02-04	Non Caucasian	Non Caucasian	67.5	7.73	1.9
744	2010-02-04	Caucasian	Non Caucasian	70.5	5.81	2.99
745	2010-02-04	Caucasian	Caucasian	90	9.5	2.64
746	2010-02-04	Caucasian	Non Caucasian	118	9.35	4.01
747	2010-02-04	Caucasian	Caucasian	89.5	9.07	7.4
748	2010-02-04	Caucasian	Caucasian	105.5	11.57	5.6
749	2010-02-04	Caucasian	Caucasian	131.5	7.96	2.3
750	2010-02-04	Non Caucasian	Non Caucasian	87	9.53	3.6
751	2010-02-04	Caucasian	Caucasian	96.5	5.32	1.2
752	2010-02-05	Non Caucasian	Non Caucasian	96	7.98	2.3
753	2010-02-18	Caucasian	Caucasian	104	13.66	6
754	2010-02-18	Caucasian	Non Caucasian	79.5	6.58	1.2
755	2010-02-18	Caucasian	Caucasian	73	7.99	2.5
756	2010-02-18	Non Caucasian	Non Caucasian	79	8.68	1.2
757	2010-02-18	Caucasian	Caucasian	90	9.53	5.1
758	2010-02-18	Caucasian	Caucasian	100	10.17	4
759	2010-02-18	Caucasian	Caucasian	99	13.44	11.26
760	2010-02-18	Caucasian	Caucasian	107	12.23	3.6
761	2010-02-18	Caucasian	Caucasian	87	5.28	1.7
762	2010-02-18	Non Caucasian	Caucasian	92	7.32	2.6
763	2010-02-18	Caucasian	Caucasian	78	9.74	3.5
764	2010-02-18	Caucasian	Caucasian	149	19.95	10.65
765	2010-02-18	Caucasian	Non Caucasian	88	9.72	1.88
766	2010-02-18	Caucasian	Caucasian	90	5.85	4.03
767	2010-02-18	Caucasian	Caucasian	74	6.71	6.04
768	2010-02-18	Caucasian	Caucasian	70	6.74	1.6
769	2010-02-18	Non Caucasian	Non Caucasian	139	12.46	3.8
770	2010-02-18	Non Caucasian	Non Caucasian	82	7.92	4.2
771	2010-02-18	Caucasian	Caucasian	131.5	11.5	4.8
772	2010-02-18	Caucasian	Caucasian	73.5	5.86	3.2
773	2010-02-18	Non Caucasian	Caucasian	139.5	8.32	2.6
774	2010-02-18	Caucasian	Caucasian	91.5	7.52	2.4
775	2010-02-18	Caucasian	Caucasian	116.5	7.6	4.2
776	2010-02-18	Caucasian	Caucasian	78.5	6.63	2.54
777	2010-02-18	Caucasian	Caucasian	95.5	8.94	3.23
778	2010-02-18	Non Caucasian	Non Caucasian	84	9.19	4.05
779	2010-02-18	Non Caucasian	Caucasian	102	6.9	2.27
780	2010-02-18	Non Caucasian	Non Caucasian	69.5	6.08	1.3
781	2010-02-18	Caucasian	Caucasian	102	9.1	5.7
782	2010-02-18	Caucasian	Caucasian	74	9.82	3.8
783	2010-02-18	Caucasian	Caucasian	77	5.65	2.2
784	2010-02-18	Caucasian	Caucasian	98.5	6.52	1.8
785	2010-02-18	Caucasian	Caucasian	103	7.56	3.5
786	2010-02-18	Non Caucasian	Non Caucasian	173	8.98	9.6
787	2010-02-18	Caucasian	Non Caucasian	66.5	11.27	5.1
788	2010-02-25	Caucasian	Caucasian	70.5	6.8	3.55
789	2010-02-25	Caucasian	Caucasian	80.5	5.98	2.88
790	2010-02-25	Caucasian	Caucasian	83	6.57	1.7
791	2010-02-25	Caucasian	Caucasian	81.5	5.44	4.6
792	2010-02-25	Caucasian	Caucasian	87	6.58	0.9
793	2010-02-25	Caucasian	Caucasian	107	13	5.5
794	2010-02-25	Caucasian	Caucasian	99.5	7.52	1.23
795	2010-02-25	Caucasian	Caucasian	66.5	6.15	2.48
796	2010-02-25	Caucasian	Caucasian	112.5	11.05	5
797	2010-02-25	Caucasian	Caucasian	101	7.32	2.3
798	2010-02-25	Caucasian	Caucasian	110.5	6.22	2.6
799	2010-02-25	Caucasian	Caucasian	84.5	5.63	0.6
800	2010-02-25	Caucasian	Non Caucasian	76	5.99	1.5
801	2010-02-25	Caucasian	Caucasian	78	6.96	2.2
802	2010-02-25	Caucasian	Caucasian	109	6.65	1.3
803	2010-02-25	Non Caucasian	Non Caucasian	106	15.09	12.5
804	2010-02-25	Caucasian	Caucasian	84	8.43	1.8
805	2010-02-25	Caucasian	Caucasian	75	5.91	1.4
806	2010-02-25	Non Caucasian	Non Caucasian	93.5	5.78	1.6
807	2010-03-05	Caucasian	Caucasian	87	11.3	1.7
808	2010-03-05	Caucasian	Caucasian	79	10.85	13
809	2010-03-05	Caucasian	Caucasian	100.5	5.72	1.5
810	2010-03-05	Non Caucasian	Caucasian	154	13.14	2.7
811	2010-03-05	Caucasian	Caucasian	80	5.6	1
812	2010-03-05	Caucasian	Caucasian	90.5	8.35	1.9
813	2010-03-05	Non Caucasian	Caucasian	83.5	7.77	3.7
814	2010-03-05	Caucasian	Caucasian	98.5	8.78	3.49
815	2010-03-05	Caucasian	Caucasian	116.5	12.87	3.8
816	2010-03-05	Non Caucasian	Caucasian	81	6.01	3.3
817	2010-03-05	Caucasian	Caucasian	75	5.22	2.4
818	2010-03-05	Caucasian	Caucasian	95	9.48	3.7
819	2010-03-05	Non Caucasian	Non Caucasian	82.5	11.42	4.9
820	2010-03-05	Caucasian	Caucasian	91	6.13	1
821	2010-03-05	Non Caucasian	Caucasian	86	7.63	1.44
822	2010-03-05	Caucasian	Caucasian	75.5	5.82	1.13
823	2010-03-05	Caucasian	Caucasian	77	6.21	1.34
824	2010-03-09	Caucasian	Caucasian	70	6.18	4.41
825	2010-03-09	Caucasian	Caucasian	104	7.73	10.8
826	2010-03-09	Non Caucasian	Non Caucasian	106	6.49	1.33
827	2010-03-09	Caucasian	Caucasian	101	5.67	1.22
828	2010-03-09	Caucasian	Caucasian	127	7.76	0.97
829	2010-03-09	Caucasian	Caucasian	86	6.44	0.58
830	2010-03-09	Caucasian	Non Caucasian	82	9.39	4.12
831	2010-03-09	Caucasian	Non Caucasian	74	5.3	2.03
832	2010-03-09	Caucasian	Caucasian	94	6.98	1.95
833	2010-03-09	Caucasian	Caucasian	81.5	8.09	2.97
834	2010-03-09	Caucasian	Caucasian	105.5	8.88	6.23
835	2010-03-09	Caucasian	Caucasian	94.5	11.07	1.72
836	2010-03-09	Caucasian	Caucasian	122	6.04	3.26
837	2010-03-09	Caucasian	Caucasian	78	8.34	2.58
838	2010-03-09	Non Caucasian	Non Caucasian	104	10.62	2.12
839	2010-03-09	Caucasian	Caucasian	95	6.38	1.25
840	2010-03-09	Caucasian	Caucasian	97	5.79	1.68
841	2010-03-09	Caucasian	Caucasian	94.5	9.13	6.71
842	2010-03-09	Caucasian	Caucasian	90.5	8.58	2.82
843	2010-03-09	Caucasian	Non Caucasian	95.5	7.13	2.7
844	2010-03-26	Caucasian	Non Caucasian	90	11.67	9.37
845	2010-03-26	Caucasian	Caucasian	86.5	12.34	5.6
846	2010-03-26	Caucasian	Caucasian	82	6.58	0.8
847	2010-03-26	Caucasian	Caucasian	75	8.92	0.9
848	2010-03-26	Caucasian	Caucasian	93	8.78	4.9
849	2010-03-26	Caucasian	Caucasian	96.5	6.12	1.19
850	2010-03-26	Caucasian	Caucasian	111.5	8.59	1.57
851	2010-03-26	Non Caucasian	Non Caucasian	125.5	10.12	5.7
852	2010-03-30	Caucasian	Caucasian	101.5	10.03	2.23
853	2010-03-30	Non Caucasian	Non Caucasian	91	9.67	2.8
854	2010-03-30	Caucasian	Caucasian	87	9.41	12.6
855	2010-03-30	Caucasian	Non Caucasian	145	10.49	5.6
856	2010-03-30	Caucasian	Caucasian	108	9.64	2.5
857	2010-03-30	Caucasian	Caucasian	66.5	10.49	2.8
858	2010-03-30	Caucasian	Non Caucasian	86	8.65	2.3
859	2010-03-30	Caucasian	Caucasian	102	10.52	9.8
860	2010-03-30	Caucasian	Caucasian	94.5	7.38	2.26
861	2010-03-30	Caucasian	Caucasian	76	5.23	3.28
862	2010-03-30	Caucasian	Caucasian	85	6.21	0.66
863	2010-03-30	Caucasian	Caucasian	85	7.59	2.99
864	2010-03-30	Caucasian	Caucasian	104.5	10.19	7.56
865	2010-03-30	Caucasian	Caucasian	117	8.61	1.83
866	2010-03-30	Non Caucasian	Caucasian	164	15.41	4.79
867	2010-03-30	Caucasian	Caucasian	147	11.06	6.1
868	2010-03-30	Caucasian	Non Caucasian	149.5	13.65	3
869	2010-03-30	Caucasian	Caucasian	106.5	7.53	1.9
870	2010-03-30	Caucasian	Caucasian	95.5	8.18	1.6
871	2010-03-30	Caucasian	Non Caucasian	115	11.08	3.67
872	2010-03-30	Non Caucasian	Non Caucasian	87.5	7.92	2.35
873	2010-03-30	Caucasian	Caucasian	72.5	5.16	1.02
874	2010-03-30	Caucasian	Caucasian	72.5	7.4	3.02
875	2010-03-30	Caucasian	Caucasian	163.5	16.62	4.68
876	2010-03-30	Caucasian	Caucasian	136	12.39	12.19
877	2010-03-30	Caucasian	Caucasian	75.5	5.89	2.31
878	2010-03-30	Caucasian	Caucasian	151	13.31	8.4
879	2010-03-30	Caucasian	Caucasian	66	5.39	3.2
880	2010-03-30	Caucasian	Caucasian	105.5	7.19	3.5
881	2010-03-30	Caucasian	Caucasian	112.5	7.88	2.3
882	2010-03-30	Non Caucasian	Caucasian	104	5.96	2.4
883	2010-03-30	Caucasian	Caucasian	97	6.75	2.5
884	2010-03-30	Caucasian	Caucasian	67	5.66	4.1
885	2010-03-30	Caucasian	Caucasian	82	5.74	4.1
886	2010-03-30	Caucasian	Caucasian	148	8.83	2.5
887	2010-03-30	Caucasian	Caucasian	114.5	8.11	1.4
888	2010-03-30	Caucasian	Caucasian	92.5	14.53	4.4
889	2010-03-30	Caucasian	Caucasian	177	18.03	3.9
890	2010-03-30	Caucasian	Caucasian	142	11.16	4.5
891	2010-03-30	Caucasian	Caucasian	74.5	6.57	1.6
892	2010-03-30	Non Caucasian	Caucasian	102.5	6.66	1
893	2010-03-30	Caucasian	Caucasian	77.5	7.18	1.7
894	2010-03-30	Caucasian	Caucasian	101	8.49	1
895	2010-03-30	Caucasian	Caucasian	77.5	6.28	3.3
896	2010-03-30	Non Caucasian	Non Caucasian	124.5	16.61	5.4
897	2010-03-30	Caucasian	Caucasian	117	10.08	3.3
898	2010-04-12	Caucasian	Caucasian	82	8.5	1.5
899	2010-04-12	Caucasian	Caucasian	74.5	6.03	1.1
900	2010-04-12	Caucasian	Caucasian	73	6.22	1.3
901	2010-04-12	Caucasian	Caucasian	116.5	13.87	2.03	INTERNATIONAL
902	2010-04-12	Caucasian	Caucasian	68	6.28	2.1
903	2010-04-12	Caucasian	Caucasian	86.5	8.96	2.9
904	2010-04-12	Caucasian	Caucasian	82	6.03	2.4
905	2010-04-12	Caucasian	Caucasian	64.5	6.25	3
906	2010-04-12	Non Caucasian	Non Caucasian	86	7.75	19.7
907	2010-04-12	Caucasian	Caucasian	116.5	10.65	4.7
908	2010-04-12	Caucasian	Caucasian	117	9.38	3.3
909	2010-04-12	Caucasian	Caucasian	80	8.57	6.4
910	2010-04-12	Caucasian	Caucasian	73.5	5.71	1.6
911	2010-04-12	Caucasian	Caucasian	91	8.58	4.4
912	2010-04-12	Caucasian	Caucasian	137	12.81	9.5
913	2010-04-12	Non Caucasian	Caucasian	97	16.32	12.3
914	2010-04-21	Caucasian	Caucasian	146.5	10.97	2.4
915	2010-04-21	Caucasian	Non Caucasian	82.5	9.68	3
916	2010-04-21	Caucasian	Caucasian	78	5.69	5.2
917	2010-04-21	Caucasian	Caucasian	78	6.56	3
918	2010-04-21	Caucasian	Caucasian	77	6.57	2.1
919	2010-04-21	Caucasian	Caucasian	97	5.05	1.4
920	2010-04-21	Caucasian	Caucasian	116.5	7.16	3.5
921	2010-04-21	Caucasian	Caucasian	138.5	12.82	2.7
922	2010-04-21	Caucasian	Caucasian	81.5	8.38	2.5
923	2010-04-21	Caucasian	Caucasian	111.5	6.73	1.4
924	2010-04-21	Caucasian	Caucasian	91.5	7.68	1.1
925	2010-04-21	Non Caucasian	Non Caucasian	87.5	11.08	3.9
926	2010-04-21	Non Caucasian	Non Caucasian	116	13.01	2
927	2010-04-21	Caucasian	Caucasian	92	8.79	2.3
928	2010-04-21	Caucasian	Caucasian	74.5	5.49	2.1
929	2010-04-21	Caucasian	Caucasian	93.5	5.24	1.6
930	2010-04-21	Caucasian	Caucasian	85	7	2.4
931	2010-04-22	Caucasian	Caucasian	70	5.69	2.2
932	2010-04-22	Caucasian	Caucasian	110	7.07	1.6
933	2010-04-22	Caucasian	Caucasian	91	7.98	1.6
934	2010-04-22	Caucasian	Caucasian	76.5	11.51	14.1
935	2010-04-22	Caucasian	Caucasian	65.5	5.57	0.7
936	2010-04-22	Caucasian	Caucasian	83	9.45	7.3
937	2010-04-22	Caucasian	Caucasian	134	9	2.6
938	2010-04-22	Caucasian	Caucasian	85	6.63	0.8
939	2010-04-22	Caucasian	Caucasian	120	7.09	1.5
940	2010-04-22	Caucasian	Non Caucasian	136.5	13.57	7.2
941	2010-04-22	Caucasian	Caucasian	108.5	7.73	1.6
942	2010-04-22	Non Caucasian	Non Caucasian	114	7.8	5.8
943	2010-04-22	Caucasian	Caucasian	69	6.97	1.4
944	2010-04-22	Caucasian	Caucasian	96	7.43	2.4
945	2010-04-22	Caucasian	Caucasian	147.5	9.32	2.1
946	2010-04-22	Non Caucasian	Non Caucasian	113.5	9.41	1.2
947	2010-04-22	Caucasian	Caucasian	143.5	10.24	4.4
948	2010-04-22	Non Caucasian	Caucasian	131.5	13.57	2.8
949	2010-04-22	Caucasian	Caucasian	89	6.64	0.7
950	2010-04-23	Caucasian	Caucasian	87	6.59	2.7
951	2010-04-29	Caucasian	Caucasian	94	7.34	1.3
952	2010-04-29	Caucasian	Caucasian	111	7.51	5.7
953	2010-04-29	Caucasian	Caucasian	87.5	7.6	4.1
954	2010-04-29	Caucasian	Caucasian	94.5	9.04	1.6
955	2010-04-29	Caucasian	Caucasian	129	11.68	2.7
956	2010-04-29	Caucasian	Caucasian	79	5.55	2.1
957	2010-04-29	Caucasian	Caucasian	93	7.72	4.4
958	2010-04-29	Caucasian	Caucasian	92	9.67	1.3
959	2010-04-29	Caucasian	Caucasian	103	8.4	2.5
960	2010-04-29	Caucasian	Caucasian	73.5	6.75	4.5
961	2010-04-29	Caucasian	Caucasian	72.5	6.98	3.4
962	2010-04-29	Caucasian	Non Caucasian	84.5	6.56	2.6
963	2010-04-29	Caucasian	Caucasian	91	5.51	1.7
964	2010-04-29	Caucasian	Caucasian	114	9.45	1.6
965	2010-04-29	Caucasian	Caucasian	78	8.59	2
966	2010-04-29	Caucasian	Caucasian	80.5	5.47	1.2
967	2010-04-29	Caucasian	Caucasian	131	9.44	10.6
968	2010-04-29	Caucasian	Caucasian	131	10.65	3.4
969	2010-04-29	Caucasian	Caucasian	81	6.44	2.4
970	2010-04-29	Caucasian	Caucasian	67	6.35	2.3
971	2010-04-29	Caucasian	Caucasian	78.5	8.19	1.7
972	2010-04-29	Caucasian	Caucasian	72.5	9.05	2.5
973	2010-04-29	Caucasian	Caucasian	72	9.06	2.7
974	2010-04-29	Caucasian	Caucasian	75.5	7.57	0.9
975	2010-04-29	Non Caucasian	Non Caucasian	136	15.36	11.3
976	2010-04-29	Non Caucasian	Non Caucasian	117.5	8.82	2.9
977	2010-04-29	Non Caucasian	Non Caucasian	71.5	8.41	2.2
978	2010-04-29	Caucasian	Caucasian	70	7.71	3.2
979	2010-04-29	Non Caucasian	Caucasian	108.5	11.2	2.4
980	2010-04-29	Caucasian	Caucasian	113.5	10.54	1.9
981	2010-04-29	Caucasian	Caucasian	176	17.52	2.8
982	2010-04-29	Caucasian	Caucasian	88	8.22	3
983	2010-04-29	Caucasian	Caucasian	98	13.5	5.6
984	2010-04-29	Caucasian	Non Caucasian	88	6.56	3.8
985	2010-04-29	Caucasian	Caucasian	94	7.29	1.6
986	2010-04-29	Caucasian	Caucasian	89	8.31	0.6
987	2010-04-29	Caucasian	Caucasian	70	7.12	2.3
988	2010-04-29	Caucasian	Caucasian	84	7.07	2.2
989	2010-04-29	Caucasian	Caucasian	76.5	5.91	1.9
990	2010-04-29	Caucasian	Caucasian	92	8.03	1.5
991	2010-04-29	Caucasian	Caucasian	100.5	9.92	4.7
992	2010-04-29	Caucasian	Caucasian	80.4	12.97	3.8
993	2010-05-07	Caucasian	Caucasian	82.5	7.01	3.2
994	2010-05-07	Non Caucasian	Caucasian	106	11.25	5.6
995	2010-05-07	Caucasian	Caucasian	62	5.6	2.1
996	2010-05-07	Caucasian	Caucasian	103	9.26	1.4
997	2010-05-07	Caucasian	Caucasian	91	11.13	11.2
998	2010-05-07	Caucasian	Caucasian	103.5	8.8	4.1
999	2010-05-07	Caucasian	Caucasian	95.5	10.57	12.8
1000	2010-05-07	Caucasian	Caucasian	74	7.69	4.6
1001	2010-05-07	Caucasian	Caucasian	150.5	10.8	7.1
1002	2010-05-07	Caucasian	Non Caucasian	117	16.34	8.7
1003	2010-05-07	Caucasian	Caucasian	86.5	7.37	1.8
1004	2010-05-07	Non Caucasian	Non Caucasian	71	5.33	2.5
1005	2010-05-07	Caucasian	Non Caucasian	90	8	1.6
1006	2010-05-07	Caucasian	Caucasian	127.5	8.97	2.2
1007	2010-05-07	Caucasian	Caucasian	163.5	12.08	5.6
1008	2010-05-07	Caucasian	Caucasian	78	6.72	1.1
1009	2010-05-07	Caucasian	Caucasian	95	7.17	1.6
1010	2010-05-07	Caucasian	Non Caucasian	141	17.13	7.4
1011	2010-05-07	Caucasian	Caucasian	99.5	5.02	1.7
1012	2010-05-07	Caucasian	Caucasian	137	9.18	3.8
1013	2010-05-07	Caucasian	Caucasian	132.5	7.75	2.1
1014	2010-05-07	Caucasian	Caucasian	87.5	9.49	3
1015	2010-05-07	Caucasian	Caucasian	109.5	8.34	2.8
1016	2010-05-07	Caucasian	Caucasian	68.5	6.42	2
1017	2010-05-07	Caucasian	Caucasian	76.5	6.36	2.6
1018	2010-05-07	Caucasian	Caucasian	98	7.43	1.4
1019	2010-05-07	Caucasian	Caucasian	88.5	6.25	3.6
1020	2010-05-07	Caucasian	Caucasian	102.5	5.99	0.4
1021	2010-05-07	Non Caucasian	Non Caucasian	90.5	8.98	1.1
1022	2010-05-07	Caucasian	Caucasian	114.5	10.3	2.9
1023	2010-05-07	Non Caucasian	Non Caucasian	138.5	7.04	2.7
1024	2010-05-07	Caucasian	Caucasian	78	6.72	1
1025	2010-05-07	Caucasian	Caucasian	124.5	10.43	2
1026	2010-05-07	Caucasian	Caucasian	78.5	5.87	2.4
1027	2010-05-07	Caucasian	Caucasian	102	6.38	4.7
1028	2010-05-07	Caucasian	Caucasian	104	13.95	8.5
1029	2010-05-07	Caucasian	Caucasian	137	11.66	2.7
1030	2010-05-07	Caucasian	Caucasian	95.5	10.38	1.3
1031	2010-05-07	Caucasian	Caucasian	86	8.97	3.2
1032	2010-05-07	Caucasian	Caucasian	81	10.01	2.3
1033	2010-05-07	Non Caucasian	Non Caucasian	97	7.46	2.1
1034	2010-05-07	Caucasian	Caucasian	141.5	7.87	7.2
1035	2010-05-07	Caucasian	Caucasian	86	7.8	1.7
1036	2010-05-07	Caucasian	Caucasian	123	11.83	5.3
1037	2010-05-07	Caucasian	Caucasian	130.5	10.48	1.5
1038	2010-05-07	Caucasian	Non Caucasian	77.5	5.13	0.6
1039	2010-05-07	Caucasian	Caucasian	72	8.71	2.5
1040	2010-05-07	Caucasian	Caucasian	71.5	7.03	1.5
1041	2010-05-07	Caucasian	Caucasian	77	6.31	1.3
1042	2010-05-07	Caucasian	Caucasian	119.5	8.82	2.4
1043	2010-05-07	Caucasian	Caucasian	139.5	10.98	3.9
1044	2010-05-07	Caucasian	Caucasian	77	9.9	4.6
1045	2010-05-25	Caucasian	Caucasian	108.5	10.39	2
1046	2010-05-25	Non Caucasian	Caucasian	91	6.67	1.8
1047	2010-05-25	Non Caucasian	Non Caucasian	89.5	6.83	2.3
1048	2010-05-25	Caucasian	Caucasian	72.5	7.84	2.7
1049	2010-05-25	Caucasian	Caucasian	74	6.2	2.7
1050	2010-05-25	Non Caucasian	Caucasian	152	19.88	4
1051	2010-05-25	Caucasian	Caucasian	100.5	7.76	1.5
1052	2010-05-25	Caucasian	Caucasian	89.5	5.09	3.1
1053	2010-05-25	Caucasian	Caucasian	116.5	8.78	1
1054	2010-05-25	Caucasian	Caucasian	90	9.74	4
1055	2010-05-25	Caucasian	Caucasian	103	6.95	4
1056	2010-05-25	Caucasian	Caucasian	89.5	8.53	4.2
1057	2010-05-25	Caucasian	Caucasian	106.5	11.15	5.9
1058	2010-05-25	Caucasian	Caucasian	124.5	7.82	2.8
1059	2010-05-25	Caucasian	Caucasian	118	10.07	4.8
1060	2010-05-25	Caucasian	Caucasian	73.5	7.22	2.4
1061	2010-05-25	Non Caucasian	Non Caucasian	69.5	5.56	1.7
1062	2010-05-25	Caucasian	Caucasian	89	10.17	3.1
1063	2010-05-25	Non Caucasian	Caucasian	73	7.58	4.7
1064	2010-05-25	Non Caucasian	Non Caucasian	88	8.24	3
1065	2010-05-25	Caucasian	Caucasian	89	5.26	6.2
1066	2010-05-25	Caucasian	Caucasian	68	6.27	0.8
1067	2010-05-25	Non Caucasian	Caucasian	80.5	5.81	1.3
1068	2010-05-25	Caucasian	Caucasian	119.5	11.2	1.3
1069	2010-05-25	Non Caucasian	Caucasian	96	10.92	1.5
1070	2010-05-25	Caucasian	Caucasian	92.5	7.55	2.3
1071	2010-05-25	Caucasian	Caucasian	67.5	7.81	0.9
1072	2010-05-25	Caucasian	Caucasian	72.5	10.04	2.1
1073	2010-05-25	Caucasian	Caucasian	70.5	10.22	2
1074	2010-05-25	Non Caucasian	Caucasian	133	5.94	3.4
1075	2010-05-25	Caucasian	Caucasian	59.5	5.35	0.9
1076	2010-05-25	Caucasian	Caucasian	71.5	7.92	1.8
1077	2010-05-25	Caucasian	Caucasian	105.5	10.05	3.5
1078	2010-05-25	Caucasian	Non Caucasian	125	11.04	5.9
1079	2010-05-25	Caucasian	Caucasian	122.5	7.32	5
1080	2010-05-25	Non Caucasian	Caucasian	113	12.36	4.9
1081	2010-05-25	Non Caucasian	Non Caucasian	69.5	5.04	1.3
1082	2010-05-25	Caucasian	Caucasian	116	15.45	4.9
1083	2010-05-25	Caucasian	Caucasian	111	12.36	5.3
1084	2010-05-25	Non Caucasian	Non Caucasian	82.5	9.67	2
1085	2010-05-25	Non Caucasian	Non Caucasian	67.5	6.93	1.2
1086	2010-05-25	Caucasian	Caucasian	86.5	7.79	12.7
1087	2010-05-25	Caucasian	Caucasian	73	8.34	1.8
1088	2010-05-25	Caucasian	Caucasian	138	14.72	9.2
1089	2010-05-25	Caucasian	Caucasian	75.5	8.72	2.8
1090	2010-05-25	Caucasian	Caucasian	88	12.25	2
1091	2010-05-25	Caucasian	Caucasian	70	9.59	3.2
1092	2010-05-25	Caucasian	Caucasian	149	12.58	7.8
1093	2010-05-25	Caucasian	Caucasian	105.5	9.29	1.4
1094	2010-05-25	Caucasian	Caucasian	85.5	9.83	0.9
1095	2010-05-25	Caucasian	Caucasian	139	6.63	5.2
1096	2010-05-25	Caucasian	Caucasian	77	7.54	2.2
1097	2010-05-25	Caucasian	Caucasian	71.5	6.6	0.7
1098	2010-05-25	Caucasian	Caucasian	92.5	6.77	3.2
1099	2010-05-25	Caucasian	Caucasian	70.5	8.97	2.5
1100	2010-05-25	Non Caucasian	Caucasian	100	8.44	5.6
1101	2010-05-25	Non Caucasian	Non Caucasian	79.5	5.71	4.5
1102	2010-05-25	Non Caucasian	Non Caucasian	111.5	5.77	2.3
1103	2010-06-11	Caucasian	Non Caucasian	80.5	7.01	3.9
1104	2010-06-11	Caucasian	Caucasian	111	7.52	2.9
1105	2010-06-11	Caucasian	Non Caucasian	99	7.37	4.1
1106	2010-06-11	Non Caucasian	Caucasian	80	7.66	0.7
1107	2010-06-11	Caucasian	Caucasian	89.5	6.1	2.3
1108	2010-06-11	Caucasian	Caucasian	93	5.44	1
1109	2010-06-11	Caucasian	Caucasian	84	7.54	2
1110	2010-06-11	Non Caucasian	Caucasian	76.5	9.3	5.5
1111	2010-06-11	Non Caucasian	Non Caucasian	69.5	5.33	1.7
1112	2010-06-11	Caucasian	Caucasian	65	7.03	2.7
1113	2010-06-16	Caucasian	Caucasian	79	6.85	3.9
1114	2010-06-16	Caucasian	Caucasian	107	6.62	1
1115	2010-06-16	Non Caucasian	Non Caucasian	135	11.11	3.1
1116	2010-06-16	Caucasian	Caucasian	107	8.12	3
1117	2010-06-16	Caucasian	Caucasian	125	6.09	1.9
1118	2010-06-16	Non Caucasian	Non Caucasian	113	9.42	2.3
1119	2010-06-16	Caucasian	Caucasian	72.5	5.48	1
1120	2010-06-16	Caucasian	Caucasian	139.5	15.28	13.5
1121	2010-06-16	Non Caucasian	Non Caucasian	97	5.5	1.8
1122	2010-06-16	Caucasian	Caucasian	122	10.36	2.8
1123	2010-06-16	Caucasian	Caucasian	93	13.54	4.6
1124	2010-06-16	Caucasian	Caucasian	94.5	8.63	3
1125	2010-06-16	Caucasian	Caucasian	76	7.62	4.2
1126	2010-06-16	Caucasian	Caucasian	82	6.13	1.1
1127	2010-06-16	Caucasian	Non Caucasian	69.5	7.97	5
1128	2010-06-16	Caucasian	Caucasian	87	7.82	1.4
1129	2010-06-16	Caucasian	Caucasian	83.5	6.79	1.7
1130	2010-06-18	Non Caucasian	Non Caucasian	95	12.84	6.04
1131	2010-06-18	Caucasian	Caucasian	90.5	8.77	0.53
1132	2010-06-18	Caucasian	Non Caucasian	76	6.89	1.5
1133	2010-06-18	Non Caucasian	Non Caucasian	87	7.35	1.4
1134	2010-06-18	Caucasian	Caucasian	95.5	10.79	8.1
1135	2010-06-18	Caucasian	Caucasian	124	9.4	3.4
1136	2010-06-18	Caucasian	Caucasian	115.5	11.28	6.6
1137	2010-06-18	Caucasian	Caucasian	121	10.42	7.8
1138	2010-06-18	Caucasian	Caucasian	78	7	2.4
1139	2010-06-18	Non Caucasian	Non Caucasian	87.5	8.31	4.4
1140	2010-06-18	Non Caucasian	Non Caucasian	67	7.16	1.1
1141	2010-06-18	Non Caucasian	Non Caucasian	64.2	5.95	2.5
1142	2010-06-18	Non Caucasian	Caucasian	107.5	13.71	4
1143	2010-06-18	Caucasian	Caucasian	73	7.23	2.7
1144	2010-06-18	Caucasian	Caucasian	91	7.91	1.4
1145	2010-06-18	Caucasian	Caucasian	77.5	7.69	3.8
1146	2010-06-18	Caucasian	Caucasian	115	10.42	4
1147	2010-06-18	Caucasian	Caucasian	77.5	6.5	1.4
1148	2010-06-18	Caucasian	Caucasian	91	7.7	2.2
1149	2010-06-18	Non Caucasian	Non Caucasian	133.5	9.21	2.3
1150	2010-06-18	Caucasian	Non Caucasian	86.5	12.52	3.1
1151	2010-06-18	Caucasian	Caucasian	112	9.42	8.9
1152	2010-06-18	Non Caucasian	Non Caucasian	133	14.35	7.7
1153	2010-06-18	Non Caucasian	Non Caucasian	101.5	8.71	4.2
1154	2010-06-18	Non Caucasian	Non Caucasian	83.5	5.39	4.3
1155	2010-06-18	Caucasian	Caucasian	74.5	6.45	3
1156	2010-06-18	Non Caucasian	Non Caucasian	98	8.74	2.77
1157	2010-06-18	Caucasian	Caucasian	137.5	6.54	0.96
1158	2010-06-18	Caucasian	Caucasian	101	22.57	26.96	INTERNATIONAL
1159	2010-06-18	Caucasian	Non Caucasian	66	7.47	2.2
1160	2010-06-21	Caucasian	Caucasian	86.5	13.5	16.31
1161	2010-06-21	Caucasian	Caucasian	119.5	11.46	4.5
1162	2010-06-21	Caucasian	Caucasian	64	6.39	3.1
1163	2010-06-21	Caucasian	Caucasian	136.5	8.07	2.6
1164	2010-06-21	Caucasian	Caucasian	82.5	9.62	4.4
1165	2010-06-21	Caucasian	Caucasian	95.5	9.54	7.4
1166	2010-06-21	Non Caucasian	Caucasian	79	9.02	2.9
1167	2010-06-21	Non Caucasian	Non Caucasian	81.5	6.95	4.8
1168	2010-06-21	Caucasian	Caucasian	129	8.51	2.3
1169	2010-06-21	Non Caucasian	Non Caucasian	116.5	6.91	3.5	INTERNATIONAL
1170	2010-06-21	Caucasian	Caucasian	114	7.78	3.8
1171	2010-06-24	Caucasian	Caucasian	93	6.96	2.86
1172	2010-06-24	Caucasian	Caucasian	97.5	5.51	4
1173	2010-06-24	Caucasian	Caucasian	69.5	7.4	2.3
1174	2010-06-24	Caucasian	Non Caucasian	62	6.35	1.1
1175	2010-06-24	Caucasian	Caucasian	79	6.44	1.6
1176	2010-06-24	Caucasian	Caucasian	70.5	8.84	1.1
1177	2010-06-28	Caucasian	Non Caucasian	87.5	7.04	2.6
1178	2010-06-28	Caucasian	Caucasian	83.5	6.08	1
1179	2010-06-28	Caucasian	Caucasian	73.1	8.51	2.8
1180	2010-06-28	Non Caucasian	Caucasian	62.5	6.72	3.5
1181	2010-06-28	Non Caucasian	Non Caucasian	100	13.01	3.2
1182	2010-06-28	Caucasian	Caucasian	79	7.13	0.9
1183	2010-06-28	Caucasian	Caucasian	124	9.15	4.2
1184	2010-06-28	Caucasian	Caucasian	62	5.51	1.7
1185	2010-06-28	Caucasian	Non Caucasian	110.5	12.15	2.5
1186	2010-06-28	Caucasian	Caucasian	105.5	6.85	5.5
1187	2010-06-28	Caucasian	Caucasian	120	8.37	2.6
1188	2010-06-28	Caucasian	Caucasian	83.5	7.15	1.2
1189	2010-06-28	Caucasian	Caucasian	74	6.33	1.7
1190	2010-06-28	Caucasian	Caucasian	104	10.44	1.6
1191	2010-06-28	Caucasian	Caucasian	92.5	8.52	3.8
1192	2010-06-28	Caucasian	Caucasian	74	6.32	1.7
1193	2010-06-28	Caucasian	Caucasian	89.5	7.78	1
1194	2010-06-28	Caucasian	Caucasian	91.5	8.87	1.8
1195	2010-06-28	Non Caucasian	Non Caucasian	95	7.6	2.3
1196	2010-06-28	Caucasian	Caucasian	108.5	11.52	1
1197	2010-06-28	Non Caucasian	Non Caucasian	117.5	12.83	12.3
1198	2010-06-28	Caucasian	Caucasian	117	11.69	2.9
1199	2010-06-28	Caucasian	Caucasian	89.5	7.74	1.8
1200	2010-06-28	Caucasian	Caucasian	116.5	11.61	4
1201	2010-06-28	Non Caucasian	Non Caucasian	95.5	14.53	2.7
1202	2010-07-14	Caucasian	Caucasian	80	6.62	1.8
1203	2010-07-14	Non Caucasian	Non Caucasian	72.5	9.38	5.1
1204	2010-07-14	Caucasian	Caucasian	103.5	8.24	3.9
1205	2010-07-14	Caucasian	Caucasian	94.5	10.07	5
1206	2010-07-14	Caucasian	Non Caucasian	99	12.42	4.4
1207	2010-07-14	Caucasian	Caucasian	170	13.05	7.4
1208	2010-07-14	Caucasian	Caucasian	79.5	5.19	2.1
1209	2010-07-14	Caucasian	Caucasian	76	6.81	5.3
1210	2010-07-14	Caucasian	Caucasian	72.5	6.02	1.5
1211	2010-07-14	Caucasian	Caucasian	74	6.51	1.9
1212	2010-07-14	Caucasian	Caucasian	70.5	13.63	6
1213	2010-07-14	Caucasian	Caucasian	61	6.92	1.4
1214	2010-07-14	Caucasian	Caucasian	109	9.13	6.1
1215	2010-07-14	Caucasian	Caucasian	85.5	8.03	1.4
1216	2010-07-14	Caucasian	Non Caucasian	83.5	8.85	6.5
1217	2010-07-14	Non Caucasian	Caucasian	107	9.52	1.5
1218	2010-07-14	Non Caucasian	Caucasian	118	9.85	2.4
1219	2010-07-14	Caucasian	Caucasian	91.5	6.44	3.1
1220	2010-07-14	Caucasian	Caucasian	103.5	6.65	2.8
1221	2010-07-14	Caucasian	Caucasian	88.5	8.13	1.5
1222	2010-07-14	Caucasian	Caucasian	114	9.01	4.5
1223	2010-07-14	Caucasian	Caucasian	127.5	7.24	3.3
1224	2010-07-14	Caucasian	Caucasian	108	10.48	4.88
1225	2010-07-14	Non Caucasian	Non Caucasian	73.5	8.1	1.05
1226	2010-07-14	Caucasian	Caucasian	89.5	5.98	0.89
1227	2010-07-14	Caucasian	Caucasian	100.5	7.38	1.91
1228	2010-07-14	Caucasian	Caucasian	89.5	6.67	1.63
1229	2010-07-14	Caucasian	Caucasian	92.5	9.32	1
1230	2010-07-14	Caucasian	Caucasian	90	7.28	3.46
1231	2010-07-14	Caucasian	Caucasian	82	11.11	2.01
1232	2010-07-14	Caucasian	Caucasian	117	9.5	1.95
1233	2010-07-14	Caucasian	Caucasian	78	6.99	1.5
1234	2010-07-14	Non Caucasian	Caucasian	69.5	6	3.52
1235	2010-07-14	Non Caucasian	Non Caucasian	159	10	9.98
1236	2010-07-14	Non Caucasian	Non Caucasian	113.5	12.1	8.19
1237	2010-07-16	Caucasian	Caucasian	83	5.22	1.2
1238	2010-07-16	Caucasian	Non Caucasian	97	5.96	0.9
1239	2010-07-16	Caucasian	Caucasian	100	8.01	1.9
1240	2010-07-16	Caucasian	Caucasian	65	8.64	2
1241	2010-07-16	Caucasian	Caucasian	72	7.97	0.9
1242	2010-07-16	Caucasian	Caucasian	76.5	7.32	1.7
1243	2010-07-16	Caucasian	Caucasian	76.5	8.1	2.8
1244	2010-07-16	Non Caucasian	Caucasian	89	9.09	2.86
1245	2010-07-16	Caucasian	Caucasian	125	11.21	3
1246	2010-07-16	Caucasian	Caucasian	98.5	6.51	1.9
1247	2010-07-21	Non Caucasian	Non Caucasian	87.5	7.24	5.6
1248	2010-07-21	Caucasian	Caucasian	71	7.5	1.7
1249	2010-07-21	Caucasian	Caucasian	81	7.69	5.49
1250	2010-07-21	Caucasian	Caucasian	77.5	8.39	2.65
1251	2010-07-21	Non Caucasian	Non Caucasian	96	8.18	2.29
1252	2010-07-21	Non Caucasian	Non Caucasian	128	13.98	4.81
1253	2010-07-21	Caucasian	Caucasian	73.5	8.35	4.11
1254	2010-07-21	Caucasian	Caucasian	92	6.59	2.53
1255	2010-07-21	Caucasian	Caucasian	91	8.21	1.04
1256	2010-07-21	Caucasian	Caucasian	83.5	7.84	3.64
1257	2010-07-21	Caucasian	Caucasian	77.5	7.25	3.35
1258	2010-07-21	Caucasian	Caucasian	107.5	11.88	2.12
1259	2010-07-21	Caucasian	Caucasian	86.5	7.24	1.94
1260	2010-07-21	Non Caucasian	Non Caucasian	68.5	7.08	1.73
1261	2010-07-21	Caucasian	Caucasian	116	19.93	11.96	INTERNATIONAL
1262	2010-07-21	Caucasian	Non Caucasian	98	7.41	3.85
1263	2010-07-21	Caucasian	Caucasian	130.5	8.72	2.05
1264	2010-07-21	Caucasian	Caucasian	82.5	7.24	2.14
1265	2010-07-21	Caucasian	Caucasian	109	8.32	1.56
1266	2010-07-21	Caucasian	Caucasian	132	17.55	5.76
1267	2010-07-21	Caucasian	Caucasian	104.5	8.03	1.89
1268	2010-07-21	Caucasian	Caucasian	85.5	8.78	1.05
1269	2010-07-21	Caucasian	Caucasian	144	13.9	6.83
1270	2010-07-21	Caucasian	Caucasian	76.5	7.09	2.61
1271	2010-07-21	Caucasian	Caucasian	80.5	8.18	3.1
1272	2010-07-21	Caucasian	Caucasian	75.5	6.85	2.2
1273	2010-07-21	Non Caucasian	Caucasian	103	6.47	3.4
1274	2010-07-21	Non Caucasian	Caucasian	137.5	15.3	4
1275	2010-07-21	Caucasian	Caucasian	78.5	6.34	1
1276	2010-08-12	Caucasian	Caucasian	74	7.57	1.2
1277	2010-08-12	Non Caucasian	Non Caucasian	93	9.41	6.4
1278	2010-08-12	Non Caucasian	Non Caucasian	176.5	15.99	6.3
1279	2010-08-12	Non Caucasian	Non Caucasian	72.5	8.49	2.11
1280	2010-08-12	Non Caucasian	Non Caucasian	98	8.2	1.5
1281	2010-08-12	Caucasian	Caucasian	86	7.65	2.8
1282	2010-08-12	Caucasian	Caucasian	88.5	7.4	2.2
1283	2010-08-12	Caucasian	Caucasian	69.5	12.3	5.6
1284	2010-08-12	Caucasian	Non Caucasian	134.5	8.62	2.4
1285	2010-08-12	Non Caucasian	Non Caucasian	78.5	6.45	1.4
1286	2010-08-12	Caucasian	Caucasian	130.5	7.39	1.1
1287	2010-08-12	Caucasian	Caucasian	132	10.16	4.6
1288	2010-08-12	Caucasian	Caucasian	84.5	9.98	6.9
1289	2010-08-17	Caucasian	Caucasian	130	12.82	4
1290	2010-08-17	Caucasian	Non Caucasian	73	12.02	6.4
1291	2010-08-17	Caucasian	Caucasian	85	8.19	1.2
1292	2010-08-17	Caucasian	Caucasian	64.5	5.91	0.9
1293	2010-08-17	Caucasian	Caucasian	134	6.84	2.7
1294	2010-08-17	Non Caucasian	Non Caucasian	102.5	9.99	2.7
1295	2010-08-17	Caucasian	Caucasian	75	6.48	1.8
1296	2010-08-17	Caucasian	Caucasian	74	9.79	3.6
1297	2010-08-17	Non Caucasian	Caucasian	127	8.6	0.8
1298	2010-08-17	Caucasian	Caucasian	81	14.38	12
1299	2010-08-17	Caucasian	Caucasian	79	7.41	1.5
1300	2010-08-17	Caucasian	Caucasian	106	6.45	2.1
1301	2010-08-17	Caucasian	Caucasian	105	9.49	2.5
1302	2010-08-17	Caucasian	Caucasian	91	10.83	2.2
1303	2010-08-17	Caucasian	Caucasian	85.5	7.29	1.8
1304	2010-08-17	Caucasian	Caucasian	84	8.26	3.6
1305	2010-08-17	Caucasian	Caucasian	79.5	8.97	3.8
1306	2010-08-17	Non Caucasian	Caucasian	99	12.32	7.1
1307	2010-08-17	Caucasian	Caucasian	80	8.5	2.5
1308	2010-08-17	Caucasian	Caucasian	75	8.89	1.8
1309	2010-08-17	Caucasian	Caucasian	85	9.46	2.9
1310	2010-08-17	Caucasian	Caucasian	96.5	10.34	3.1
1311	2010-08-17	Caucasian	Caucasian	95	7.86	1.6
1312	2010-08-17	Caucasian	Caucasian	76.5	8.76	1.8
1313	2010-08-17	Caucasian	Caucasian	89.5	6.76	3.7
1314	2010-08-17	Caucasian	Caucasian	91.5	7.4	1.1
1315	2010-08-17	Non Caucasian	Non Caucasian	87	10.45	2.8
1316	2010-08-17	Caucasian	Non Caucasian	114.5	8.2	3.6
1317	2010-08-17	Non Caucasian	Non Caucasian	71.5	8.83	3.9
1318	2010-08-17	Caucasian	Caucasian	122	10.24	3
1319	2010-08-17	Non Caucasian	Caucasian	82.5	10.49	4.8
1320	2010-08-18	Non Caucasian	Caucasian	80.5	7.29	3.6
1321	2010-08-18	Non Caucasian	Non Caucasian	84	8.93	3.9
1322	2010-08-18	Caucasian	Caucasian	79	5.91	1.3
1323	2010-08-18	Caucasian	Caucasian	195	16.81	7.3
1324	2010-08-18	Caucasian	Caucasian	102	16.17	4
1325	2010-08-18	Caucasian	Caucasian	94.5	7.21	2.4
1326	2010-08-18	Non Caucasian	Non Caucasian	105.5	7.21	4
1327	2010-08-18	Caucasian	Caucasian	64.5	7.6	1
1328	2010-08-18	Caucasian	Caucasian	143.5	13.59	7.8
1329	2010-08-18	Caucasian	Caucasian	83	8.67	3.5
1330	2010-08-18	Caucasian	Caucasian	139.5	6.64	5.4
1331	2010-08-18	Caucasian	Caucasian	182.5	14.89	12.2
1332	2010-08-18	Non Caucasian	Non Caucasian	150	11.05	5.4
1333	2010-08-18	Caucasian	Caucasian	112	7.29	1.7
1334	2010-08-18	Caucasian	Non Caucasian	148	13.13	7.8
1335	2010-08-18	Caucasian	Caucasian	85.5	10.36	2.5
1336	2010-08-19	Non Caucasian	Non Caucasian	93	7.55	1.66
1337	2010-08-19	Caucasian	Non Caucasian	142.5	16.86	12.5
1338	2010-08-19	Caucasian	Caucasian	96	11.28	6.3
1339	2010-08-19	Caucasian	Caucasian	99	9.14	3.1
1340	2010-08-19	Caucasian	Caucasian	112.5	15.98	3.2
1341	2010-08-19	Non Caucasian	Non Caucasian	120	16.07	4.1
1342	2010-08-19	Caucasian	Caucasian	76.5	7.93	4.2
1343	2010-08-19	Caucasian	Caucasian	88.5	9.91	1.7
1344	2010-08-19	Caucasian	Caucasian	119	10.04	4.8
1345	2010-08-19	Caucasian	Caucasian	76	7.58	2.4
1346	2010-08-19	Non Caucasian	Caucasian	143	11.81	4.5
1347	2010-08-19	Caucasian	Caucasian	114.5	6.67	3.9
1348	2010-08-19	Caucasian	Caucasian	74	8.23	1.4
1349	2010-08-19	Non Caucasian	Non Caucasian	110.5	8.7	3.5
1350	2010-08-19	Caucasian	Caucasian	79	9.89	1.9
1351	2010-08-19	Caucasian	Caucasian	96	10.32	7.2
1352	2010-08-19	Caucasian	Caucasian	70	6.89	2.8
1353	2010-08-19	Caucasian	Caucasian	89	11.75	6
1354	2010-08-19	Non Caucasian	Non Caucasian	79	9	2
1355	2010-08-19	Caucasian	Caucasian	106	8.35	3.6
1356	2010-08-19	Caucasian	Caucasian	90.5	10.08	1.9
1357	2010-08-19	Caucasian	Caucasian	71	7.44	0.9
1358	2010-08-19	Caucasian	Caucasian	129.5	10.74	3.9
1359	2010-08-19	Caucasian	Caucasian	105	7.12	1.3
1360	2010-08-19	Caucasian	Caucasian	74.5	7.16	0.8
1361	2010-08-19	Caucasian	Caucasian	75.5	8.08	1.8
1362	2010-08-19	Caucasian	Caucasian	102	5.14	1
1363	2010-08-19	Caucasian	Caucasian	106.5	9.51	1.3
1364	2010-08-19	Caucasian	Caucasian	82.5	10.55	2.2
1365	2010-08-19	Caucasian	Caucasian	93.5	6.91	2
1366	2010-08-19	Caucasian	Caucasian	126	13.65	12.2
1367	2010-08-19	Caucasian	Caucasian	111	10.4	3.4
1368	2010-08-19	Non Caucasian	Non Caucasian	148	14.41	2
1369	2010-08-19	Caucasian	Caucasian	92	8.85	2.9
1370	2010-08-19	Caucasian	Caucasian	82	6.94	4.9
1371	2010-08-19	Caucasian	Non Caucasian	111.5	6.44	4.2
1372	2010-08-19	Caucasian	Caucasian	149	19.64	12.8
1373	2010-08-19	Caucasian	Caucasian	81	8.65	4.2
1374	2010-08-19	Caucasian	Caucasian	114.5	11.87	3.8
1375	2010-08-19	Caucasian	Caucasian	173	20.45	17.3
1376	2010-08-19	Non Caucasian	Non Caucasian	89.5	6.8	1.3
1377	2010-08-19	Caucasian	Caucasian	110.5	6.88	1.4
1378	2010-08-19	Caucasian	Caucasian	84.5	10.67	7.9
1379	2010-08-19	Caucasian	Caucasian	125	10.93	10
1380	2010-08-19	Caucasian	Caucasian	118	8.23	2
1381	2010-08-19	Non Caucasian	Caucasian	77.5	10.78	1.6
1382	2010-08-19	Caucasian	Non Caucasian	113.5	6.93	1.7
1383	2010-08-19	Non Caucasian	Caucasian	132	10.48	6.5
1384	2010-08-19	Caucasian	Caucasian	100	9.71	4.6
1385	2010-08-20	Caucasian	Caucasian	103.5	6.98	1.5
1386	2010-08-20	Caucasian	Caucasian	147.5	20.15	6.9
1387	2010-08-20	Non Caucasian	Non Caucasian	78	7.46	3.8
1388	2010-08-20	Caucasian	Caucasian	110.5	9.2	4.5
1389	2010-08-20	Non Caucasian	Caucasian	86	7.34	1.5
1390	2010-08-20	Caucasian	Caucasian	158.5	8.39	4.7
1391	2010-08-20	Caucasian	Caucasian	80.5	10.79	3.6
1392	2010-08-20	Caucasian	Caucasian	141	12.84	8.1
1393	2010-08-20	Caucasian	Caucasian	64	6.74	1.9
1394	2010-08-20	Caucasian	Caucasian	123	11.5	6.6
1395	2010-08-20	Caucasian	Caucasian	107.5	17.18	6.3	INTERNATIONAL
1396	2010-08-20	Caucasian	Caucasian	69.5	11.58	2.9
1397	2010-08-20	Caucasian	Caucasian	149.5	10.22	2.3
1398	2010-08-20	Caucasian	Caucasian	89.5	9.56	3.9
1399	2010-08-23	Caucasian	Caucasian	127.5	11.77	5.9
1400	2010-08-23	Caucasian	Non Caucasian	93.5	9.49	1.5
1401	2010-08-23	Caucasian	Non Caucasian	80	9.22	0.9
1402	2010-08-23	Caucasian	Caucasian	66	7.05	2.44
1403	2010-08-23	Non Caucasian	Caucasian	102	12.17	3.81
1404	2010-08-23	Caucasian	Caucasian	144.5	17.85	9.38
1405	2010-08-23	Caucasian	Caucasian	94.5	7.43	1.8
1406	2010-08-23	Non Caucasian	Caucasian	167.5	13.27	7.3
1407	2010-08-23	Caucasian	Caucasian	88.5	13.77	5.5
1408	2010-08-23	Caucasian	Caucasian	130.5	10.32	2.6
1409	2010-08-23	Caucasian	Caucasian	133	8.91	2
1410	2010-08-23	Caucasian	Caucasian	105.5	9.54	4.1
1411	2010-08-23	Caucasian	Non Caucasian	75	6.22	0.7
1412	2010-08-23	Caucasian	Non Caucasian	105	8.39	2.4
1413	2010-08-23	Caucasian	Caucasian	96	7.2	1.6
1414	2010-08-23	Caucasian	Caucasian	86	6.08	1.6
1415	2010-08-23	Non Caucasian	Caucasian	91.5	10.46	11.8
1416	2010-08-23	Caucasian	Caucasian	88	8.27	2.4
1417	2010-08-23	Caucasian	Caucasian	84	7.15	2.4
1418	2010-08-23	Caucasian	Caucasian	106	12.41	4.4
1419	2010-08-23	Caucasian	Caucasian	68.5	8.93	4.5
1420	2010-08-23	Caucasian	Caucasian	86.5	11.27	5.5
1421	2010-08-23	Caucasian	Caucasian	67	7.34	1.9
1422	2010-08-23	Caucasian	Caucasian	100.5	8.84	1.5	INTERNATIONAL
1423	2010-08-23	Caucasian	Caucasian	92	7.92	1.6
1424	2010-08-23	Caucasian	Caucasian	65.5	9.2	3.9
1425	2010-08-23	Caucasian	Caucasian	79.8	11.61	4.6
1426	2010-08-23	Caucasian	Caucasian	66.5	7.81	1.4
1427	2010-08-23	Non Caucasian	Non Caucasian	156.5	11.37	4.5
1428	2010-08-23	Caucasian	Caucasian	111	10.51	6.7
1429	2010-08-23	Caucasian	Caucasian	152	10.74	7.8
1430	2010-08-23	Caucasian	Non Caucasian	98	9.94	5.4
1431	2010-08-23	Caucasian	Caucasian	100	12.06	4.5
1432	2010-08-26	Caucasian	Caucasian	98.5	10.2	1.34
1433	2010-08-26	Caucasian	Caucasian	77.5	8.45	2
1434	2010-08-26	Caucasian	Caucasian	60.5	9.47	8.2
1435	2010-08-26	Caucasian	Caucasian	94	6.86	2.6
1436	2010-08-26	Non Caucasian	Non Caucasian	76	10.23	4.7
1437	2010-08-26	Caucasian	Caucasian	120	11.72	4.4
1438	2010-08-26	Caucasian	Caucasian	71.5	8.58	6.9
1439	2010-08-26	Caucasian	Non Caucasian	81	8.96	3.4
1440	2010-08-26	Non Caucasian	Non Caucasian	80.5	7.98	1.8
1441	2010-08-26	Caucasian	Caucasian	127	9.14	7.2
1442	2010-08-26	Caucasian	Caucasian	128.5	7.17	4.7
1443	2010-08-27	Caucasian	Caucasian	70.5	7.79	2.5
1444	2010-08-27	Caucasian	Caucasian	83.5	10.17	2.9
1445	2010-08-27	Non Caucasian	Caucasian	103.8	15.07	8.7
1446	2010-08-27	Caucasian	Caucasian	89	8.13	0.7
1447	2010-08-27	Caucasian	Caucasian	111.5	6.95	2.6
1448	2010-08-27	Non Caucasian	Caucasian	92.5	8.91	2
1449	2010-08-27	Non Caucasian	Non Caucasian	132	15.38	9.1
1450	2010-08-27	Non Caucasian	Caucasian	86	7.37	1.1
1451	2010-08-27	Caucasian	Caucasian	109.5	9.25	4.4
1452	2010-08-27	Caucasian	Caucasian	68.5	12	9
1453	2010-08-31	Caucasian	Caucasian	171.5	11.61	7.1
1454	2010-08-31	Caucasian	Caucasian	128	13.59	3.58
1455	2010-08-31	Caucasian	Caucasian	210	19.93	5.37
1456	2010-08-31	Caucasian	Caucasian	118.5	9.19	2.33
1457	2010-08-31	Non Caucasian	Non Caucasian	114	8.88	6.01
1458	2010-08-31	Caucasian	Caucasian	91.5	9.59	13
1459	2010-08-31	Caucasian	Caucasian	111.5	12.38	2.68
1460	2010-08-31	Caucasian	Caucasian	80.5	13.55	4.02
1461	2010-08-31	Caucasian	Caucasian	88	11.1	3.6
1462	2010-08-31	Caucasian	Caucasian	84	7.5	0.62
1463	2010-08-31	Caucasian	Caucasian	72.5	6.75	2.03
1464	2010-08-31	Caucasian	Caucasian	136.5	8.37	2.75
1465	2010-08-31	Caucasian	Caucasian	85	12.74	9.77
1466	2010-08-31	Non Caucasian	Non Caucasian	84	9.52	2.62
1467	2010-08-31	Non Caucasian	Caucasian	168	10.8	2.5
1468	2010-08-31	Caucasian	Caucasian	105	8.97	3.38
1469	2010-08-31	Caucasian	Caucasian	87	12.98	6.7
1470	2010-08-31	Caucasian	Non Caucasian	140.5	7.58	6.1
1471	2010-09-02	Caucasian	Non Caucasian	78.5	6.52	1.6
1472	2010-09-02	Caucasian	Non Caucasian	106.5	14.83	2.9
1473	2010-09-02	Non Caucasian	Non Caucasian	94	8.34	3.4
1474	2010-09-02	Caucasian	Caucasian	77.5	13.56	8
1475	2010-09-02	Caucasian	Caucasian	113	10.62	3.1
1476	2010-09-02	Caucasian	Caucasian	121	9.99	3.3
1477	2010-09-02	Non Caucasian	Caucasian	121.5	8.13	0.9
1478	2010-09-02	Caucasian	Caucasian	216	12.99	6.5
1479	2010-09-02	Caucasian	Caucasian	112	9.45	3.3
1480	2010-09-02	Caucasian	Caucasian	104.5	12.67	3.7
1481	2010-09-02	Non Caucasian	Caucasian	113.5	11.73	2.68
1482	2010-09-02	Caucasian	Caucasian	123	12.7	7.43
1483	2010-09-02	Caucasian	Caucasian	113.5	12.51	4.1
1484	2010-09-02	Non Caucasian	Non Caucasian	96	11.81	2.7
1485	2010-09-02	Caucasian	Caucasian	83	7.54	3.1
1486	2010-09-02	Caucasian	Caucasian	79	7.2	2.7
1487	2010-09-20	Non Caucasian	Non Caucasian	69	10.79	4.1
1488	2010-09-20	Caucasian	Caucasian	74	8.66	0.4
1489	2010-09-20	Caucasian	Caucasian	119	13.64	6.16
1490	2010-09-20	Caucasian	Caucasian	101.5	7.96	2.8
1491	2010-09-20	Caucasian	Caucasian	75	7.57	1.3
1492	2010-09-20	Caucasian	Caucasian	130.5	6.23	3.3
1493	2010-09-20	Caucasian	Caucasian	119.5	10.35	4.2
1494	2010-09-20	Caucasian	Caucasian	78	7.17	1.4
1495	2010-09-20	Caucasian	Caucasian	102.5	13.85	2.9
1496	2010-09-20	Caucasian	Caucasian	79	8.06	3.85
1497	2010-09-20	Non Caucasian	Non Caucasian	94.5	7.21	2.77
1498	2010-09-20	Caucasian	Caucasian	113.5	6.64	1.29
1499	2010-09-20	Caucasian	Caucasian	119	14.98	10.61
1500	2010-09-20	Caucasian	Caucasian	78	7.14	0.52
1501	2010-09-20	Caucasian	Caucasian	102.5	10.02	4.81
1502	2010-09-20	Caucasian	Caucasian	95	11.83	4.1
1503	2010-09-20	Caucasian	Caucasian	89	10.86	10.1
1504	2010-09-20	Caucasian	Caucasian	113.5	8.34	1.78
1505	2010-09-20	Caucasian	Caucasian	88	5.94	2.6
1506	2010-09-20	Caucasian	Caucasian	90.5	7.51	0.98
1507	2010-09-20	Caucasian	Caucasian	88	9.24	0.81
1508	2010-09-20	Caucasian	Caucasian	116.5	10.62	6.98
1509	2010-09-20	Caucasian	Caucasian	88	7.53	1.43
1510	2010-09-20	Caucasian	Caucasian	67	7.05	1.18
1511	2010-09-20	Caucasian	Caucasian	81.5	10.33	6.1
1512	2010-09-20	Caucasian	Caucasian	79	12.87	4.87
1513	2010-09-20	Non Caucasian	Non Caucasian	91	6.1	0.79
1514	2010-09-20	Caucasian	Caucasian	87.5	10.26	6.36
1515	2010-09-20	Caucasian	Caucasian	109	13.66	1.3
1516	2010-09-20	Non Caucasian	Non Caucasian	94.5	14	3.29
1517	2010-09-20	Caucasian	Caucasian	118.5	9.21	0.98
1518	2010-09-21	Caucasian	Caucasian	77.5	6.65	4
1519	2010-09-21	Caucasian	Caucasian	75	8.01	7.4
1520	2010-09-21	Caucasian	Caucasian	96.5	8.82	3.3
1521	2010-09-21	Non Caucasian	Caucasian	117	8.3	3.2
1522	2010-09-21	Caucasian	Caucasian	110	8.14	1.6
1523	2010-09-21	Non Caucasian	Non Caucasian	82	7.15	2.17
1524	2010-09-21	Caucasian	Caucasian	90	9.56	5.9
1525	2010-09-21	Caucasian	Non Caucasian	123	8.01	4.4
1526	2010-09-21	Caucasian	Caucasian	125	14.23	4.8
1527	2010-09-21	Caucasian	Caucasian	88	7.74	2.81
1528	2010-09-21	Caucasian	Caucasian	85.5	9.44	3.22
1529	2010-09-21	Caucasian	Caucasian	69.5	6.68	1.16
1530	2010-09-21	Caucasian	Caucasian	124	10.08	1.87
1531	2010-09-21	Caucasian	Caucasian	88.5	9.08	2.62
1532	2010-09-21	Caucasian	Caucasian	89.5	10.12	3
1533	2010-09-21	Non Caucasian	Non Caucasian	100.5	16.11	7.69
1534	2010-09-21	Caucasian	Caucasian	99	5.06	3.28
1535	2010-09-21	Caucasian	Caucasian	82	6.95	2.54
1536	2010-09-21	Caucasian	Caucasian	131	7.92	7.64
1537	2010-09-21	Caucasian	Caucasian	100	10.22	1.84
1538	2010-09-21	Caucasian	Caucasian	105	7.81	1.38
1539	2010-09-21	Caucasian	Caucasian	106.5	8.77	1.77
1540	2010-09-21	Caucasian	Non Caucasian	106.5	9.33	2
1541	2010-09-21	Non Caucasian	Non Caucasian	118	8.1	2.42
1542	2010-09-21	Caucasian	Caucasian	106.5	7.64	2.37
1543	2010-09-21	Caucasian	Caucasian	78.5	7.45	4.3
1544	2010-09-21	Non Caucasian	Non Caucasian	92	6.38	1.06
1545	2010-09-21	Caucasian	Caucasian	121	6.13	0.85
1546	2010-09-21	Caucasian	Caucasian	99	7.52	1.07
1547	2010-09-21	Caucasian	Caucasian	133.5	7.47	5.37
1548	2010-09-21	Caucasian	Caucasian	85	6.44	2.21
1549	2010-09-21	Caucasian	Caucasian	108	8.86	3.13
1550	2010-09-21	Non Caucasian	Caucasian	88.5	9.41	1.83
1551	2010-09-21	Non Caucasian	Non Caucasian	114.5	6.62	1.67
1552	2010-09-21	Non Caucasian	Non Caucasian	107.5	6.97	1.82
1553	2010-09-21	Caucasian	Caucasian	117	9.27	3.91
1554	2010-09-21	Caucasian	Caucasian	100	6.86	1.21
1555	2010-09-21	Caucasian	Caucasian	124.5	6.24	1.24
1556	2010-09-21	Non Caucasian	Non Caucasian	107.5	9.4	1.28
1557	2010-09-24	Caucasian	Non Caucasian	144	9.85	3.7
1558	2010-09-24	Non Caucasian	Caucasian	82	10.37	4.4
1559	2010-09-24	Caucasian	Caucasian	106	9.86	3.6
1560	2010-09-24	Caucasian	Caucasian	76	7.93	3.9
1561	2010-09-24	Non Caucasian	Non Caucasian	121.5	14.53	5.1
1562	2010-09-24	Caucasian	Caucasian	139.5	11.53	7	INTERNATIONAL
1563	2010-09-24	Caucasian	Caucasian	128	15.19	3.2
1564	2010-09-24	Caucasian	Caucasian	90.5	6.8	1.1
1565	2010-09-24	Caucasian	Caucasian	121	9.75	3.01
1566	2010-09-24	Caucasian	Non Caucasian	96.5	7.01	1.02
1567	2010-09-24	Caucasian	Caucasian	125.5	6.13	2.09
1568	2010-09-24	Caucasian	Non Caucasian	99	8.64	4.45
1569	2010-09-29	Caucasian	Caucasian	102.5	6.48	3.41
1570	2010-09-29	Caucasian	Caucasian	105.5	8.19	3.21
1571	2010-09-29	Caucasian	Caucasian	67.5	5.56	0.55
1572	2010-09-29	Non Caucasian	Non Caucasian	104.5	6.66	0.98
1573	2010-09-29	Caucasian	Caucasian	81.5	6.93	2.89
1574	2010-09-29	Caucasian	Caucasian	76.5	6.19	1.23
1575	2010-09-29	Non Caucasian	Non Caucasian	62	6.77	2.83
1576	2010-09-29	Caucasian	Caucasian	121	7.9	3.6
1577	2010-09-29	Non Caucasian	Caucasian	118	5.76	1.29
1578	2010-09-29	Caucasian	Caucasian	132.5	10.26	8.77
1579	2010-09-29	Caucasian	Caucasian	114	6.79	0.86
1580	2010-09-29	Caucasian	Caucasian	97.5	10.45	6.48
1581	2010-09-29	Caucasian	Caucasian	94	8.77	3.12
1582	2010-09-29	Caucasian	Caucasian	99.5	11.55	6.5
1583	2010-09-29	Non Caucasian	Non Caucasian	83.5	11.93	2.58
1584	2010-09-29	Caucasian	Caucasian	97	7.87	1.07
1585	2010-09-29	Caucasian	Caucasian	123	7.53	0.76
1586	2010-09-29	Caucasian	Caucasian	128	9.75	3.01
1587	2010-09-29	Caucasian	Non Caucasian	114	9.77	2.98
1588	2010-09-29	Caucasian	Caucasian	102	11.15	4.9
1589	2010-09-29	Non Caucasian	Non Caucasian	85.5	7.18	2.53
1590	2010-09-29	Caucasian	Caucasian	91	8.06	5
1591	2010-09-29	Caucasian	Caucasian	99.5	10.92	6.55
1592	2010-09-29	Caucasian	Caucasian	88	7.52	1.01
1593	2010-09-29	Caucasian	Caucasian	73.5	6.35	1.85
1594	2010-09-29	Caucasian	Caucasian	75	7.43	4.49
1595	2010-09-29	Non Caucasian	Non Caucasian	152.5	7.61	2.78
1596	2010-09-29	Caucasian	Caucasian	70.5	7.16	2.09
1597	2010-09-29	Caucasian	Caucasian	148	9.09	2.75
1598	2010-09-29	Caucasian	Caucasian	73	6.63	1.2
1599	2010-09-29	Caucasian	Caucasian	79	8.03	3.32
1600	2010-09-29	Caucasian	Caucasian	108	6.77	2.3
1601	2010-09-29	Non Caucasian	Non Caucasian	107.5	6.3	0.84
1602	2010-09-29	Caucasian	Non Caucasian	92.5	9.03	2.05
1603	2010-09-29	Caucasian	Caucasian	106	6.87	9.35
1604	2010-09-29	Caucasian	Caucasian	105	12.18	3.46
1605	2010-11-03	Non Caucasian	Caucasian	103.5	10.12	6.01
1606	2010-11-03	Caucasian	Caucasian	94	7.57	2.51
1607	2010-11-03	Caucasian	Caucasian	96.5	9.12	3.67
1608	2010-11-03	Caucasian	Caucasian	112	5.16	2.75
1609	2010-11-03	Non Caucasian	Caucasian	69	7.23	3.01
1610	2010-11-03	Caucasian	Caucasian	99.5	6.75	1.86
1611	2010-11-03	Caucasian	Caucasian	69	6.01	2.29
1612	2010-11-03	Caucasian	Caucasian	105	6.57	2.54
1613	2010-11-03	Caucasian	Caucasian	88.5	9.54	7.17
1614	2010-11-03	Caucasian	Caucasian	85	6.9	0.58
1615	2010-11-03	Caucasian	Caucasian	151.5	8.4	7.64
1616	2010-11-03	Caucasian	Caucasian	73	5.28	0.97
1617	2010-11-03	Caucasian	Caucasian	108	9.99	1.08
1618	2010-11-03	Caucasian	Caucasian	132.5	9.41	9.93
1619	2010-11-03	Non Caucasian	Non Caucasian	87.5	10.46	3.98
1620	2010-11-03	Caucasian	Caucasian	113	8.68	0.98
1621	2010-11-03	Caucasian	Caucasian	143.5	10.96	6.59
1622	2010-11-03	Caucasian	Caucasian	113	7.52	5.55
1623	2010-11-03	Non Caucasian	Non Caucasian	101.5	8.55	3.4
1624	2010-11-03	Caucasian	Caucasian	118	7.44	1.18
1625	2010-11-03	Caucasian	Caucasian	77	7.24	1.33
1626	2010-11-03	Caucasian	Caucasian	82.5	8.19	1.86
1627	2010-11-03	Caucasian	Non Caucasian	112	8.68	0.78
1628	2010-11-03	Caucasian	Caucasian	115.5	9.65	3.38
1629	2010-11-03	Non Caucasian	Non Caucasian	79	7.55	1.13
1630	2010-11-03	Caucasian	Caucasian	75.5	7.44	1.62
1631	2010-11-03	Caucasian	Caucasian	70	6.8	0.68
1632	2010-11-03	Caucasian	Caucasian	123.5	14.69	2.43
1633	2010-11-03	Caucasian	Non Caucasian	173.5	14.17	2.9
1634	2010-11-03	Caucasian	Caucasian	166	8.12	4.73
1635	2010-11-03	Caucasian	Caucasian	84	8.16	2.54
1636	2010-11-03	Caucasian	Caucasian	84	7.52	1.78
1637	2010-11-03	Caucasian	Caucasian	83.5	7.58	1.53
1638	2010-11-03	Caucasian	Caucasian	88	6.31	0.31
1639	2010-11-03	Caucasian	Caucasian	112	6.95	2.49
1640	2010-11-03	Caucasian	Caucasian	94.5	6.72	2.39
1641	2010-11-03	Caucasian	Caucasian	100	7.91	2.11
1642	2010-11-03	Caucasian	Caucasian	96	7.19	2.62
1643	2010-11-03	Caucasian	Caucasian	90.5	6.96	2.95
1644	2010-11-03	Caucasian	Caucasian	97	9.51	1.68
1645	2010-11-03	Caucasian	Caucasian	88	10.75	2.23
1646	2010-11-03	Caucasian	Caucasian	137	6.84	3.95
1647	2010-11-03	Non Caucasian	Non Caucasian	117	11.72	8.8
1648	2010-11-03	Caucasian	Caucasian	84	9.57	1.88
1649	2010-11-03	Non Caucasian	Caucasian	103.5	7.79	4.87
1650	2010-11-03	Non Caucasian	Non Caucasian	81.5	6.12	1.81
1651	2010-11-03	Caucasian	Caucasian	154	10.48	6.42
1652	2010-11-03	Caucasian	Caucasian	102	14.77	4.64
1653	2010-11-03	Caucasian	Caucasian	85	7.07	2.02
1654	2010-11-03	Caucasian	Caucasian	67.5	6.94	1.97
1655	2010-11-03	Caucasian	Caucasian	165	10.05	4.95
1656	2010-11-03	Caucasian	Caucasian	83	13.42	6.48
1657	2010-11-03	Caucasian	Caucasian	120	14.86	14.53
1658	2010-11-03	Caucasian	Non Caucasian	134.5	12.04	5.69
1659	2010-11-03	Caucasian	Caucasian	136.5	7.97	2.54
1660	2010-11-03	Caucasian	Caucasian	76.5	8.22	1.35
1661	2010-11-03	Caucasian	Caucasian	68	5.08	1.13
1662	2010-11-03	Caucasian	Caucasian	82.5	8	3.5
1663	2010-11-03	Caucasian	Caucasian	96.5	10.38	4.32
1664	2010-11-03	Non Caucasian	Non Caucasian	71	6.25	3.91
1665	2010-11-03	Caucasian	Non Caucasian	73	11.7	2.61
1666	2010-11-03	Caucasian	Caucasian	69.5	8.91	1.39
1667	2010-11-03	Caucasian	Caucasian	73.5	6.73	0.76
1668	2010-11-03	Caucasian	Caucasian	86	7.69	2.87
1669	2010-11-03	Caucasian	Caucasian	76.5	7.68	2.79
1670	2010-11-03	Caucasian	Caucasian	78.5	7.82	2.37
1671	2010-11-03	Caucasian	Caucasian	68	6.14	3.55
1672	2010-11-03	Caucasian	Caucasian	120	14.9	4.27
1673	2010-11-03	Caucasian	Caucasian	109	11.08	4.49
1674	2010-11-03	Caucasian	Caucasian	112	9.86	1.61
1675	2010-11-03	Caucasian	Caucasian	85	9.7	8.15
1676	2010-11-03	Caucasian	Caucasian	119.5	7.49	1.35
1677	2010-11-03	Caucasian	Caucasian	68	6.18	1.27
1678	2010-11-03	Caucasian	Caucasian	141	11.02	4.49
1679	2010-11-03	Non Caucasian	Non Caucasian	128.5	6.99	3.41
1680	2010-11-03	Non Caucasian	Non Caucasian	79	10.71	3.23
1681	2010-11-03	Caucasian	Caucasian	75	9.27	1.67
1682	2010-11-03	Non Caucasian	Non Caucasian	80	7.85	4.11
1683	2010-11-03	Caucasian	Caucasian	112.5	9.23	0.95
1684	2010-11-03	Non Caucasian	Non Caucasian	123	15.05	10.86
1685	2010-11-03	Caucasian	Caucasian	71.5	9.35	2.91
1686	2010-11-03	Caucasian	Caucasian	85	9.3	2.11
1687	2010-11-03	Caucasian	Caucasian	77	7.07	2.04
1688	2010-11-03	Caucasian	Caucasian	81	9.68	2.62
1689	2010-11-03	Caucasian	Caucasian	76.5	8.32	1.87
1690	2010-11-03	Caucasian	Caucasian	71.5	6.15	2.03
1691	2010-11-03	Caucasian	Caucasian	124	9.44	1.97
1692	2010-11-03	Caucasian	Caucasian	91.5	8.43	3.22
1693	2010-11-03	Caucasian	Caucasian	67.5	6.17	4.28
1694	2010-11-03	Caucasian	Caucasian	99	8.72	1.64
1695	2010-11-03	Caucasian	Caucasian	110	11.46	2.35
1696	2010-11-03	Non Caucasian	Caucasian	83.5	7.45	1.98
1697	2010-11-03	Caucasian	Caucasian	134	6.41	0.22
1698	2010-11-03	Non Caucasian	Caucasian	143	13.81	3.14
1699	2010-11-03	Caucasian	Caucasian	114	7.11	2.48
1700	2010-11-03	Caucasian	Caucasian	65.5	5.47	1.93
1701	2010-11-03	Caucasian	Caucasian	90	6.81	1.57
1702	2010-11-03	Caucasian	Caucasian	108	10.3	3.77
1703	2010-11-03	Caucasian	Caucasian	116.5	6.31	1.84
1704	2010-11-03	Caucasian	Caucasian	87	6.8	1.25
1705	2010-11-03	Caucasian	Caucasian	97.5	6.21	4.28
1706	2010-11-03	Non Caucasian	Caucasian	118	6.69	1.42
1707	2010-11-03	Caucasian	Caucasian	83.5	8.9	3.55
1708	2010-11-03	Caucasian	Caucasian	110	11.36	7.37
1709	2010-11-03	Caucasian	Caucasian	71	9	1.61
1710	2010-11-03	Caucasian	Caucasian	82	10.72	4.83
1711	2010-11-03	Caucasian	Caucasian	98	9.54	4.29
1712	2010-11-03	Caucasian	Caucasian	145	10.44	2.97
1713	2010-11-03	Caucasian	Caucasian	103.5	10.1	1.68
1714	2010-11-03	Caucasian	Caucasian	72.5	7.59	1.48
1715	2010-11-03	Caucasian	Caucasian	101	10.15	1.53
1716	2010-11-03	Caucasian	Caucasian	110.5	10.61	0.96
1717	2010-11-03	Non Caucasian	Non Caucasian	88	7.64	4.28
1718	2010-11-03	Caucasian	Caucasian	92	12.09	4.09
1719	2010-11-03	Non Caucasian	Non Caucasian	118	7.18	2.18
1720	2010-11-03	Caucasian	Caucasian	82	8.82	3.92
1721	2010-11-03	Non Caucasian	Caucasian	66	6.03	1.89
1722	2010-11-03	Caucasian	Caucasian	81.5	6.31	0.7
1723	2010-11-03	Non Caucasian	Non Caucasian	88.5	8.09	1.8
1724	2010-11-03	Caucasian	Caucasian	77.5	6.92	0.85
1725	2010-11-03	Caucasian	Caucasian	130.5	7.38	2.04
1726	2010-11-03	Caucasian	Caucasian	75.5	5.54	1.12
1727	2010-11-03	Caucasian	Caucasian	103.5	7.19	2.13
1728	2010-11-03	Non Caucasian	Caucasian	95	6.03	1.22
1729	2010-11-03	Caucasian	Caucasian	112.5	6.09	11.21
1730	2010-11-03	Caucasian	Caucasian	92	9.19	1.42
1731	2010-11-03	Caucasian	Caucasian	96	7.38	0.71
1732	2010-11-03	Caucasian	Caucasian	97.5	9.1	1.39
1733	2010-11-03	Caucasian	Caucasian	119.5	11.09	6.96
1734	2010-11-03	Non Caucasian	Non Caucasian	85	6.04	3.26
1735	2010-11-03	Caucasian	Caucasian	93.5	10.27	0.93
1736	2010-11-03	Caucasian	Caucasian	94.5	5.72	0.93
1737	2010-11-03	Caucasian	Non Caucasian	121	10.77	3.89
1738	2010-11-03	Caucasian	Caucasian	97.5	10.49	10.16
1739	2010-11-03	Caucasian	Non Caucasian	70	9.1	2.58
1740	2010-11-03	Non Caucasian	Non Caucasian	103.5	13.65	3.18
1741	2010-11-03	Caucasian	Caucasian	66	7.35	7.26
1742	2010-11-03	Caucasian	Non Caucasian	71	7.33	0.6
1743	2010-11-03	Caucasian	Non Caucasian	89.5	7.52	1.61
1744	2010-11-03	Caucasian	Caucasian	95	11.21	4.91
1745	2010-11-03	Non Caucasian	Non Caucasian	111	7.32	4.45
1746	2010-11-03	Non Caucasian	Non Caucasian	76.5	10.45	1.63
1747	2010-11-03	Caucasian	Caucasian	135.5	10.75	3
1748	2010-11-03	Caucasian	Caucasian	74	5.5	1.04
1749	2010-11-03	Caucasian	Caucasian	96	9.89	1.68
1750	2010-11-03	Caucasian	Caucasian	101.5	7.93	3.29
1751	2010-11-03	Caucasian	Caucasian	73.5	8.1	2.93
1752	2010-11-03	Caucasian	Caucasian	110	11.9	7.74
1753	2010-11-03	Caucasian	Caucasian	103	14.86	5.31
1754	2010-11-03	Caucasian	Caucasian	87	12.63	2.39
1755	2010-11-09	Caucasian	Caucasian	90	10.56	4.9
1756	2010-11-09	Caucasian	Caucasian	177	8.14	2.76
1757	2010-11-09	Caucasian	Caucasian	150.5	16.99	6.1
1758	2010-11-09	Caucasian	Caucasian	96.5	6.83	3.8
1759	2010-11-09	Caucasian	Caucasian	93	9.86	4.39
1760	2010-11-09	Caucasian	Caucasian	123.5	7.54	2.74
1761	2010-11-09	Caucasian	Caucasian	142	5.46	1
1762	2010-11-09	Caucasian	Caucasian	98.5	7.6	5.2
1763	2010-11-09	Caucasian	Caucasian	75	7.7	0.54
1764	2010-11-09	Caucasian	Caucasian	97.5	9.56	2.71
1765	2010-11-09	Caucasian	Caucasian	93	17.19	6.2
1766	2010-11-09	Caucasian	Caucasian	72.5	9.45	2.55
1767	2010-11-09	Caucasian	Caucasian	113	8.92	1.6
1768	2010-11-09	Non Caucasian		77	6.15	2.09
1769	2010-11-09	Non Caucasian	Caucasian	108.5	8.64	2.63
1770	2010-11-09	Non Caucasian	Non Caucasian	124.5	8.01	7.56
1771	2010-11-11	Caucasian	Caucasian	116.5	8.33	1.16
1772	2010-11-12	Caucasian	Caucasian	91	16.41	11.61
1773	2010-11-12	Caucasian	Caucasian	98	11.31	4.3
1774	2010-11-12	Non Caucasian	Caucasian	99.5	9.19	2.66
1775	2010-11-12	Caucasian	Caucasian	128	10.73	3.45
1776	2010-11-12	Caucasian	Caucasian	83	8.76	3.73
1777	2010-11-12	Caucasian	Caucasian	111.5	6.53	3.45
1778	2010-11-12	Caucasian	Caucasian	101.5	5.42	1.67
1779	2010-11-12	Caucasian	Caucasian	113	7.44	0.48
1780	2010-11-12	Caucasian	Caucasian	97.5	6.12	2.31
1781	2010-11-12	Caucasian	Caucasian	97.5	7.59	3.92
1782	2010-11-15	Caucasian	Caucasian	69	7.5	5.4
1783	2010-11-15	Caucasian	Caucasian	100	8.43	2.35
1784	2010-11-15	Caucasian	Caucasian	144.5	14.68	5.95
1785	2010-11-15	Caucasian	Caucasian	174.5	9.85	4.75
1786	2010-11-15	Caucasian	Caucasian	69	7.67	1.93
1787	2010-11-15	Caucasian	Caucasian	66.5	6.66	3.57
1788	2010-11-15	Caucasian	Caucasian	102.5	11.51	2.86
1789	2010-11-15	Caucasian	Caucasian	80	8.98	2.49
1790	2010-11-15	Caucasian	Caucasian	90	9.08	5.26
1791	2010-11-15	Caucasian	Caucasian	79.5	9.94	3.3
1792	2010-11-15	Caucasian	Caucasian	105	9.53	2.98
1793	2010-11-15	Non Caucasian	Non Caucasian	109	11.98	1.65
1794	2010-11-15	Caucasian	Caucasian	94.5	7.12	1.61
1795	2010-11-15	Caucasian	Caucasian	101	10.28	4.08
1796	2010-11-15	Caucasian	Caucasian	112.5	10.41	3.2
1797	2010-11-15	Caucasian	Caucasian	124.5	6.89	1.63
1798	2010-11-15	Non Caucasian	Non Caucasian	77.5	7.78	1.14
1799	2010-11-15	Caucasian	Caucasian	155	17.19	5.6
1800	2010-11-15	Non Caucasian	Caucasian	68	10.53	3.36
1801	2010-11-15	Caucasian	Caucasian	89.5	10.48	8.32
1802	2010-11-15	Non Caucasian	Non Caucasian	88	12.02	6.15
1803	2010-11-20	Non Caucasian	Non Caucasian	92	12.72	2.34
1804	2010-11-20	Caucasian	Caucasian	88.5	11.29	3.65
1805	2010-11-20	Caucasian	Caucasian	109	5.7	1.76
1806	2010-11-20	Caucasian	Caucasian	104	14.76	5.91
1807	2010-11-20	Caucasian	Caucasian	66.5	5.55	0.47
1808	2010-11-20	Non Caucasian	Caucasian	65	6.8	2.04
1809	2010-11-20	Non Caucasian	Caucasian	85.5	8.59	1.82
1810	2010-11-20	Caucasian	Caucasian	103.5	10.84	6.13
1811	2010-11-20	Caucasian	Caucasian	103	9.09	3.78
1812	2010-11-20	Caucasian	Non Caucasian	130	9.86	4.54
1813	2010-11-20	Caucasian	Caucasian	95	11.99	9.62
1814	2010-11-20	Caucasian	Caucasian	78	13.74	11.48
1815	2010-11-20	Caucasian	Caucasian	98	9.21	2.68
1816	2010-11-20	Non Caucasian	Non Caucasian	92.5	13.5	4.86
1817	2010-11-23	Caucasian	Caucasian	108	12.5	5.19
1818	2010-11-27	Caucasian	Caucasian	68.5	7.6	3.19
1819	2010-11-27	Caucasian	Caucasian	96.5	6.68	3
1820	2010-11-27	Caucasian	Caucasian	85	5.66	2.77
1821	2010-11-27	Caucasian	Caucasian	100.5	7.32	3.18
1822	2010-11-27	Caucasian	Caucasian	116.5	12.51	3.38
1823	2010-11-27	Caucasian	Caucasian	86.5	6.04	2.7
1824	2010-11-27	Caucasian	Caucasian	101.5	8.35	1.89
1825	2010-11-27	Caucasian	Caucasian	104	10.15	0.73
1826	2010-11-27	Caucasian	Caucasian	89	7.6	1.75
1827	2010-11-27	Non Caucasian	Caucasian	133	9.81	1.49
1828	2010-11-27	Caucasian	Caucasian	96	10.23	7.25
1829	2010-11-27	Caucasian	Caucasian	99	11.9	3.22
1830	2010-11-27	Caucasian	Caucasian	85	7.92	0.82
1831	2010-11-27	Caucasian	Non Caucasian	100	9.07	2.81
1832	2010-11-27	Caucasian	Caucasian	92.5	6.26	0.56
1833	2010-11-27	Non Caucasian	Non Caucasian	90	8.19	1.89
1834	2010-11-27	Non Caucasian	Caucasian	93.5	5.76	0.95
1835	2010-11-27	Non Caucasian	Non Caucasian	132.5	12.71	2.78
1836	2010-11-27	Caucasian	Non Caucasian	90.5	8.59	1.48
1837	2010-11-30	Caucasian	Caucasian	90.5	7.63	1.01
1838	2010-11-30	Non Caucasian	Non Caucasian	97	7.27	2.57
1839	2010-11-30	Caucasian	Caucasian	108	12.81	9.65
1840	2010-11-30	Caucasian	Caucasian	65.5	11.16	6.27
1841	2010-11-30	Caucasian	Caucasian	112.5	6.51	3.95
1842	2010-11-30	Caucasian	Caucasian	81	7.38	3.08
1843	2010-11-30	Caucasian	Caucasian	71	5.99	4.33
1844	2010-11-30	Caucasian	Caucasian	68.5	6.49	1.13
1845	2010-11-30	Caucasian	Caucasian	113.5	7.8	1.39
1846	2010-11-30	Caucasian	Non Caucasian	117	8.23	6.27
1847	2010-11-30	Caucasian	Non Caucasian	79.5	11.95	1.99
1848	2010-11-30	Caucasian	Caucasian	115	6.79	1.28
1849	2010-11-30	Caucasian	Caucasian	126	11.43	1.92
1850	2010-11-30	Caucasian	Caucasian	132	17.75	7.1
1851	2010-11-30	Caucasian	Caucasian	95.5	9.5	1.69
1852	2010-11-30	Caucasian	Caucasian	146.5	15.66	10.16
1853	2010-11-30	Non Caucasian	Non Caucasian	63.5	6.34	1.09
1854	2010-11-30	Non Caucasian	Non Caucasian	93.5	7.61	1.72
1855	2010-11-30	Caucasian	Caucasian	106.5	7.82	1.87
1856	2010-11-30	Non Caucasian	Non Caucasian	130.5	8.32	3.36
1857	2010-11-30	Caucasian	Caucasian	108	12.78	7.13
1858	2010-11-30	Non Caucasian	Caucasian	102.5	6.34	1.81
1859	2010-11-30	Caucasian	Caucasian	71	6.57	1.5
1860	2010-11-30	Caucasian	Caucasian	87	6.88	2
1861	2010-11-30	Caucasian	Caucasian	87.5	14.01	2.31
1862	2010-11-30	Caucasian	Caucasian	129	17.93	6.55
1863	2010-11-30	Caucasian	Caucasian	100.5	6.63	1.63
1864	2010-11-30	Caucasian	Caucasian	127	10.25	4.35
1865	2010-11-30	Caucasian	Caucasian	108	12.01	1.64
1866	2010-11-30	Caucasian	Caucasian	71.5	10.61	3.25
1867	2010-11-30	Non Caucasian	Caucasian	89	11.55	2.42
1868	2010-11-30	Caucasian	Caucasian	76	6.6	1
1869	2010-11-30	Caucasian	Caucasian	71	6.41	0.68
1870	2010-11-30	Caucasian	Caucasian	79.5	7.62	2.62
1871	2010-11-30	Non Caucasian	Non Caucasian	87	6.53	0.86
1872	2010-11-30	Caucasian	Caucasian	116	11.36	7.13
1873	2010-11-30	Caucasian	Caucasian	106.5	12.66	12.35
1874	2010-11-30	Caucasian	Caucasian	96	6.08	4.26
1875	2010-11-30	Non Caucasian	Caucasian	121.5	9.04	2.07
1876	2010-11-30	Caucasian	Caucasian	167.5	13.36	3.32
1877	2010-11-30	Caucasian	Caucasian	70.5	5.55	0.61
1878	2010-11-30	Caucasian	Caucasian	102	8.41	1.71
1879	2010-11-30	Caucasian	Caucasian	103	7.83	1.53
1880	2010-11-30	Caucasian	Caucasian	100	10.4	1.02
1881	2010-11-30	Caucasian	Caucasian	127	11.2	2.82
1882	2010-11-30	Caucasian	Caucasian	89	6.82	5.54
1883	2010-11-30	Caucasian	Caucasian	79	11.87	3.87
1884	2010-11-30	Caucasian	Caucasian	84	11.28	7.27
1885	2010-11-30	Caucasian	Caucasian	79.5	12.4	3.27
1886	2010-11-30	Caucasian	Caucasian	94	7.22	3.15
1887	2010-11-30	Non Caucasian	Non Caucasian	83	6.43	1.95
1888	2010-11-30	Caucasian	Caucasian	90	8.59	1.75
1889	2010-11-30	Caucasian	Caucasian	122	11.09	3.95
1890	2010-11-30	Caucasian	Caucasian	68	9.17	2.1
1891	2010-11-30	Caucasian	Non Caucasian	151	16.72	4.41
1892	2010-11-30	Caucasian	Caucasian	66	7.31	3.62
1893	2010-11-30	Non Caucasian	Non Caucasian	74	8.1	1.24
1894	2010-11-30	Caucasian	Caucasian	67	6.89	1.34
1895	2010-11-30	Caucasian	Caucasian	95	8.41	5.15
1896	2010-11-30	Non Caucasian	Non Caucasian	108.5	17.58	4.63
1897	2010-11-30	Caucasian	Caucasian	96.5	10.38	4.93
1898	2010-11-30	Non Caucasian	Caucasian	80.5	8.47	1.58
1899	2010-11-30	Caucasian	Non Caucasian	116	9.77	3.05
1900	2010-11-30	Caucasian	Caucasian	112	8.6	3.29
1901	2010-11-30	Caucasian	Caucasian	95.5	7.92	1.28
1902	2010-11-30	Caucasian	Caucasian	78	7.33	1.65
1903	2010-11-30	Non Caucasian	Caucasian	82.5	8.47	1.42
1904	2010-11-30	Caucasian	Caucasian	137	11.89	7.47
1905	2010-12-02	Caucasian	Caucasian	106	12.64	8.36
1906	2010-12-03	Caucasian	Caucasian	107	11.07	6.88
1907	2010-12-15	Caucasian	Caucasian	73	9.15	1.72
1908	2010-12-15	Caucasian	Caucasian	91.5	7.68	2.64
1909	2010-12-20	Caucasian	Caucasian	111.5	8.44	1.6
1910	2010-12-20	Caucasian	Caucasian	74.5	10.87	6.8
1911	2010-12-20	Caucasian	Caucasian	59.5	6.4	1.22
1912	2010-12-20	Caucasian	Caucasian	95.5	10.41	1.7
1913	2010-12-20	Caucasian	Caucasian	114	8.03	0.82
1914	2010-12-20	Caucasian	Non Caucasian	96	7.79	1.27
1915	2010-12-20	Caucasian	Caucasian	109	14.37	5.81
1916	2010-12-20	Caucasian	Caucasian	92.5	6.63	4.12
1917	2010-12-20	Caucasian	Caucasian	210	12.94	4.07
1918	2010-12-20	Caucasian	Caucasian	99.5	13.2	9.58
1919	2010-12-20	Caucasian	Caucasian	67	7.49	1.63
1920	2010-12-20	Caucasian	Caucasian	109.5	7.94	4.94
1921	2010-12-20	Caucasian	Caucasian	92.5	8.74	1.62
1922	2010-12-20	Caucasian	Caucasian	74	7.22	1.93
1923	2010-12-20	Non Caucasian	Non Caucasian	87.5	9.12	1.13
1924	2010-12-20	Non Caucasian	Caucasian	83.5	8.28	2.51
1925	2010-12-20	Caucasian	Caucasian	104.5	7.07	1.61
1926	2010-12-20	Caucasian	Caucasian	124.5	13.86	4.02
1927	2010-12-20	Non Caucasian	Non Caucasian	65.5	5.67	1.7
1928	2010-12-20	Caucasian	Caucasian	101.5	6.97	1.68
1929	2010-12-20	Caucasian	Caucasian	122	12	9.3
1930	2010-12-20	Non Caucasian	Non Caucasian	92.5	7.51	0.68
1931	2010-12-21	Caucasian	Caucasian	118	12.02	4
1932	2010-12-21	Non Caucasian	Non Caucasian	71	9.38	1.89
1933	2010-12-21	Caucasian	Caucasian	89.5	6.65	4.98
1934	2010-12-21	Caucasian	Non Caucasian	141.5	13.53	3.86
1935	2010-12-21	Caucasian	Caucasian	72	7.52	1.2
1936	2010-12-21	Caucasian	Caucasian	110	9.67	1.9
1937	2010-12-21	Caucasian	Caucasian	119	9.58	4.31
1938	2010-12-21	Caucasian	Caucasian	75	9.25	1.36
1939	2010-12-21	Caucasian	Caucasian	95	9.52	3.28
1940	2010-12-21	Caucasian	Caucasian	90	7.92	2.44
1941	2010-12-21	Non Caucasian	Non Caucasian	68.5	5.54	1.71
1942	2010-12-21	Caucasian	Caucasian	116	11.46	2.67
1943	2010-12-21	Caucasian	Caucasian	150.5	8.09	6.67
1944	2010-12-21	Non Caucasian	Non Caucasian	72.5	5.8	1.2
1945	2010-12-21	Caucasian	Caucasian	83.5	8.18	3.5
1946	2010-12-21	Caucasian	Caucasian	85.5	6.58	2.13
1947	2010-12-21	Caucasian	Caucasian	69.5	9.15	1.71
1948	2010-12-21	Caucasian	Caucasian	70.5	6.42	1.33
1949	2010-12-21	Caucasian	Caucasian	74.5	7.88	3.94
1950	2010-12-21	Caucasian	Caucasian	94	8.41	2
1951	2010-12-21	Caucasian	Caucasian	72	8.45	4.9
1952	2010-12-21	Caucasian	Caucasian	96.5	11.39	1.49
1953	2010-12-21	Caucasian	Caucasian	72	7.2	2.14
1954	2010-12-21	Caucasian	Caucasian	76	9.96	2.36
1955	2010-12-21	Caucasian	Caucasian	74	10.14	2.84
1956	2010-12-21	Caucasian	Caucasian	98.5	6.7	2.5
1957	2010-12-21	Non Caucasian	Non Caucasian	79	7.33	1.74
1958	2010-12-21	Caucasian	Non Caucasian	72.5	6.5	1.28
1959	2010-12-21	Caucasian	Caucasian	89.5	13.13	4.2
1960	2010-12-21	Caucasian	Caucasian	85.5	19.25	11.09
1961	2010-12-21	Caucasian	Caucasian	87	9.91	5.16
1962	2010-12-21	Non Caucasian	Non Caucasian	92.5	12.44	4
1963	2010-12-21	Caucasian	Caucasian	73.5	10.37	3.28
1964	2010-12-21	Caucasian	Caucasian	97	5.46	1.52
1965	2010-12-21	Caucasian	Caucasian	83.5	5.66	3.16
1966	2010-12-21	Caucasian	Caucasian	117.5	6.67	0.86
1967	2010-12-21	Caucasian	Caucasian	82	5.85	1.58
1968	2010-12-21	Non Caucasian	Non Caucasian	183	17.04	3.96
1969	2010-12-21	Caucasian	Caucasian	75	5.85	1.59
1970	2010-12-21	Caucasian	Caucasian	87	9.43	3.47
1971	2010-12-21	Caucasian	Caucasian	129.5	13.93	4.1
1972	2010-12-21	Caucasian	Caucasian	94.5	11.09	8.41
1973	2010-12-21	Caucasian	Caucasian	131.5	15.19	3.05
1974	2010-12-21	Caucasian	Non Caucasian	84.5	11.47	4.85
1975	2010-12-21	Caucasian	Non Caucasian	107.5	7.22	1.87
1976	2010-12-21	Non Caucasian	Caucasian	79	7.03	2.06
1977	2010-12-21	Caucasian	Caucasian	72	7.71	3.71
1978	2010-12-21	Caucasian	Caucasian	101	7.57	1.25
1979	2010-12-21	Caucasian	Caucasian	85.5	8.33	2.41
1980	2010-12-21	Caucasian	Caucasian	90	7.98	2.02
1981	2010-12-21	Caucasian	Caucasian	105.5	12.16	3.57
1982	2010-12-22	Caucasian	Caucasian	88.5	8.18	2.55
1983	2010-12-22	Caucasian	Caucasian	85	10.52	4.07
1984	2010-12-22	Caucasian	Caucasian	75	6.77	0.55
1985	2010-12-22	Caucasian	Caucasian	114	12.36	3.01
1986	2010-12-22	Caucasian	Caucasian	97	15.22	8.52
1987	2010-12-22	Non Caucasian	Non Caucasian	93	7.49	1.15
1988	2010-12-22	Caucasian	Non Caucasian	177.5	20.27	5.07
1989	2010-12-22	Caucasian	Caucasian	91	7.72	3.02
1990	2010-12-22	Caucasian	Caucasian	141.5	11.2	3.66
1991	2010-12-22	Caucasian	Caucasian	148	9.82	1.51
1992	2010-12-22	Caucasian	Caucasian	78	5.03	1.3
1993	2010-12-22	Caucasian	Caucasian	110	6.95	1.69
1994	2010-12-22	Caucasian	Caucasian	68	6.34	2.45
1995	2010-12-22	Caucasian	Caucasian	72.5	7.41	0.9
1996	2010-12-22	Caucasian	Caucasian	121.5	12.41	1.46
1997	2010-12-22	Caucasian	Caucasian	111	14.68	8.01
1998	2010-12-22	Caucasian	Caucasian	143.5	14.07	8
[truncated: 7,398 more rows]
